# Supplementary material for: Serum- and glucocorticoid-induced kinase 3 orchestrates glucocorticoid signaling to facilitate chromatin remodeling during murine adipogenesis
Source: J Clin Invest. 2025 Jul 24;135(19):e186534. doi: 10.1172/JCI186534 (PMC12483569; doi:10.1172/JCI186534)
Supplement: Supporting data values [file jci-135-186534-s039.xlsx]

## Sheet: Figure  1
Figure 1A mRNA level of GR targets, Sgk1 and Rasd1, in preadipocytes treated with DEX or DEX and RU486 for 24h.
Sgk1
treatment	count #1	count #2	count #3	count #4	mean	SEM
Ctrl	1.072	1.17394	0.933	0.85183	1.008	0.07167
DEX	4.831	5.63906	6.238	6.54596	5.814	0.3778
DEX+RU486	0.976	0.413548	0.485	0.614217	0.6222	0.125
Rasd1
treatment	count #1	count #2	count #3	count #4	mean	SEM
Ctrl	0.76	0.82	1.56	1.04	1.045	0.1819
DEX	85.88	102.45	93.87	106.09	97.07	4.525
DEX+RU486	0.49	0.61	0.15	0.28	0.3825	0.1032

## Sheet: Figure  2
Figure 2A Body weight of vehicle or DEX-treated Sgk3+/+ and Sgk3-/- male mice over 28 days.
genotype	treatment	count #1	count #2	count #3	count #4	count #5	count #6	count #7	count #8	mean	SEM
Sgk3+/+	Veh	29.3	28	26.1	24.5	27.6	28.2	26.9		27.23	0.5935
Sgk3-/-	Veh	28.8	29.5	29	28.9	26.4	29	27.7		28.47	0.4022
Sgk3+/+	DEX	26.6	27.9	25.4	27.2	30.5	26.6			27.37	0.7112
Sgk3-/-	DEX	25.1	25.2	25.2	25.7	26.8	25.8	23.4	24	25.15	0.3742
Figure 2B Fat mass of vehicle or DEX-treated Sgk3+/+ and Sgk3-/- male mice over 28 days.
genotype	treatment	count #1	count #2	count #3	count #4	count #5	count #6	count #7	count #8	mean	SEM
Sgk3+/+	Veh	2.33	2.71	2.54	2.52	4.01	4.82	2.31		3.034	0.3708
Sgk3-/-	Veh	2.6	2.61	2.26	2.28	2.69	2.89	3.32		2.664	0.138
Sgk3+/+	DEX	4.54	3.65	5.39	5.74	7.07	3.59			4.997	0.5479
Sgk3-/-	DEX	2.17	2.52	2.66	2.32	3.13	2.3	3.95	2.94	2.749	0.2072
Figure 2C Lean mass of vehicle or DEX-treated Sgk3+/+ and Sgk3-/- male mice over 28 days.
genotype	treatment	count #1	count #2	count #3	count #4	count #5	count #6	count #7	count #8	mean	SEM
Sgk3+/+	Veh	25.41	23.67	22.01	21.07	22.72	22.58	22.56		22.86	0.5181
Sgk3-/-	Veh	26.36	27.06	26.71	26.05	23.26	25.9	24.54		25.7	0.5063
Sgk3+/+	DEX	20.8	22.18	19.41	20.81	22.75	22.34			21.38	0.5158
Sgk3-/-	DEX	22.75	22.51	22.57	23.57	23.46	23.4	19.79	21.23	22.41	0.4597
Figure 2D Spleen weight of vehicle or DEX-treated Sgk3+/+ and Sgk3-/- male mice over 28 days.
genotype	treatment	count #1	count #2	count #3	count #4	count #5	count #6	count #7	count #8	mean	SEM
Sgk3+/+	Veh	0.205444	0.133333	0.370199	0.243309	0.301984	0.323363	0.316206		0.2705	0.03071
Sgk3-/-	Veh	0.233281	0.278552	0.25	0.314961	0.250417	0.236407	0.253378		0.2596	0.01077
Sgk3+/+	DEX	0.124069	0.16	0.165563	0.15444	0.139227	0.090703			0.139	0.01146
Sgk3-/-	DEX	0.171306	0.12815	0.310009	0.1924	0.144161	0.0943841	0.145349	0.138058	0.1655	0.02303
Figure 2E Body weight of DEX-treated Sgk3+/+ and Sgk3-/- female mice over 28 days.
genotype	treatment	count #1	count #2	count #3	count #4	count #5	count #6	count #7	count #8	count #9	count #10	count #11	mean	SEM
Sgk3+/+	DEX	22.3	20	22	30.1	27.1	28.6	29.6	22.8				25.31	1.401
Sgk3-/-	DEX	23.2	20.9	22.6	18.8	21.3	22.3	21.8	21.3	19.9	21.4	20.6	21.28	0.3744
Figure 2F Fat mass of DEX-treated Sgk3+/+ and Sgk3-/- female mice over 28 days.
genotype	treatment	count #1	count #2	count #3	count #4	count #5	count #6	count #7	count #8	count #9	count #10	count #11	mean	SEM
Sgk3+/+	DEX	2.65	1.74	2.87	7.97	7.57	6.97	9.06	3.44				5.284	1.02
Sgk3-/-	DEX	4.36	3.4	3.57	2.36	2.34	2.51	3.15	2.35	1.92	3.36	2.41	2.885	0.2208
Figure 2G Lean mass of DEX-treated Sgk3+/+ and Sgk3-/- female mice over 28 days.
genotype	treatment	count #1	count #2	count #3	count #4	count #5	count #6	count #7	count #8	count #9	count #10	count #11	mean	SEM
Sgk3+/+	DEX	18.32	17.11	18.02	20.47	18.59	20.33	19.53	18.3				18.83	0.415
Sgk3-/-	DEX	18.22	16.96	18.29	15.79	18.21	19.06	17.92	17.94	16.77	17.25	17.37	17.62	0.2718
Figure 2H Body weight of DEX-treated Sgk3flox/flox and Sgk3 iKO (inducible knock out by tamoxifen) male mice over 32 days.
genotype	count #1	count #2	count #3	count #4	count #5	count #6	count #7	mean	SEM
Sgk3flox/flox	43.4	35	27.5	33.2	35.8	39.6	37.5	36	1.897
Sgk3 iKO	31	27.5	28.5	31.6	29.2	31.9	32.4	30.3	0.7145
Figure 2I Fat mass of DEX-treated Sgk3flox/flox and Sgk3 iKO (inducible knock out by tamoxifen) male mice over 32 days.
genotype	count #1	count #2	count #3	count #4	count #5	count #6	count #7	mean	SEM
Sgk3flox/flox	12.66	6.23	5.65	9.14	8.2	11.24	8.58	8.814	0.95
Sgk3 iKO	7.35	3.82	4.81	6.53	6.49	7.43	5.08	5.93	0.5203
Figure 2J Lean mass of DEX-treated Sgk3flox/flox and Sgk3 iKO (inducible knock out by tamoxifen) male mice over 32 days.
genotype	count #1	count #2	count #3	count #4	count #5	count #6	count #7	mean	SEM
Sgk3flox/flox	26.08	24.45	20.04	21.4	24.75	25.35	25.25	23.9	0.8571
Sgk3 iKO	20.61	22.19	22.14	22.08	22.47	22.32	22.42	22.03	0.2433
Figure 2K pgWAT weight of DEX-treated Sgk3flox/flox and Sgk3 iKO (inducible knock out by tamoxifen) male mice over 32 days.
genotype	count #1	count #2	count #3	count #4	count #5	count #6	count #7	mean	SEM
Sgk3flox/flox	1.7637	0.8388	1.1794	1.0624	1.0608	1.5216	0.619	1.149	0.1472
Sgk3 iKO	0.959	0.4564	0.6541	0.8615	0.7479	0.8531	0.6244	0.7366	0.06486
Figure 2L iWAT weight of DEX-treated Sgk3flox/flox and Sgk3 iKO (inducible knock out by tamoxifen) male mice over 32 days.
genotype	count #1	count #2	count #3	count #4	count #5	count #6	count #7	mean	SEM
Sgk3flox/flox	0.9869	0.483	0.6575	0.86	0.6268	0.8373	0.5157	0.7096	0.07144
Sgk3 iKO	0.6076	0.3589	0.4086	0.5622	0.5502	0.6241	0.4477	0.5085	0.03899
Figure 2M Body weight of DEX-treated Sgk3flox/flox and Sgk3 iKO female mice over 28 days.
genotype	count #1	count #2	count #3	count #4	count #5	count #6	count #7	count #8	mean	SEM
Sgk3flox/flox	26.8	26.6	26.7	29.7	28				27.56	0.592115
Sgk3 iKO	28	25.5	27.6	25.2	22.5	23.8	23.6	22	24.775	0.782567
Figure 2N Fat mass of DEX-treated Sgk3flox/flox and Sgk3 iKO female mice over 28 days.
genotype	count #1	count #2	count #3	count #4	count #5	count #6	count #7	count #8	mean	SEM
Sgk3flox/flox	6.76	8.14	8.27	8.78	8.9				8.17	0.381051
Sgk3 iKO	7.21	5.53	8.37	6.7	5.28	5.67	6.07	4.64	6.18375	0.422653
Figure 2O Lean mass of DEX-treated Sgk3flox/flox and Sgk3 iKO female mice over 28 days.
genotype	count #1	count #2	count #3	count #4	count #5	count #6	count #7	count #8	mean	SEM
Sgk3flox/flox	18.45	17.14	17.7	19.03	17.96				18.06	0.3224
Sgk3 iKO	18.59	18.97	17.96	17.19	16.42	17.28	16.96	16	17.42	0.3626
Figure 2P Related quantifications of adipocyte area of pgWAT and iWATof DEX-treated Sgk3flox/flox and Sgk3 iKO female mice over 28 days.
pgWAT
genotype	treatment		count #1	count #2	count #3	count #4	count #5	mean	SEM
Sgk3flox/flox	PBS	0-0.2	3.59712	5.20231	6.77966	6.69291	2.6087	4.97614	0.829386
		0.2-0.5	20.1439	27.7457	30.5085	29.9213	20.8696	25.8378	2.22748
		0.5-1	38.8489	41.6185	42.7966	44.0945	32.1739	39.9065	2.11819
		1-2	36.3309	24.8555	19.4915	19.2913	42.1739	28.4286	4.62336
		2-4	1.07914	0.578035	0.423729	0	2.17391	0.850963	0.373056
		4-8	0	0	0	0	0	0	0
Sgk3 iKO	PBS	0-0.2	48.7421	8.04598	9.52381	3.6036	4.38872	14.8608	8.54184
		0.2-0.5	37.7358	15.3257	30.6878	20.2703	13.4796	23.4998	4.64749
		0.5-1	12.5786	33.3333	41.2698	44.5946	41.6928	34.6938	5.83604
		1-2	0.628931	39.8467	18.254	30.1802	37.3041	25.2428	7.20352
		2-4	0	3.44828	0.26455	1.35135	3.1348	1.63979	0.713059
		4-8	0.314465	0	0	0	0	0.062893	0.062893
Sgk3flox/flox	DEX	0-0.2	0	0	0	0	0	0	0
		0.2-0.5	0	0	0	0	0	0	0
		0.5-1	0	0	0	0	0	0	0
		1-2	6.63507	4.61538	2.95359	5.90909	4.44444	4.91152	0.636598
		2-4	18.0095	8.84615	12.2363	13.6364	11.1111	12.7679	1.52702
		4-8	23.2228	22.6923	20.2532	19.0909	18.2222	20.6963	0.98137
		8-12	20.3791	21.9231	18.1435	21.3636	20	20.3619	0.651671
		12-16	17.5356	20	17.7215	16.8182	11.5556	16.7262	1.39835
		16-20	5.6872	13.8461	11.3924	7.27273	13.3333	10.3064	1.63419
		20-24	5.6872	4.23077	8.01688	5	9.33333	6.45364	0.958593
		24+	2.8436	3.84615	9.2827	10.9091	12	7.77631	1.86683
Sgk3 iKO	DEX	0-0.2	0	0	0	0	0	0	0
		0.2-0.5	0	0	0	0	0	0	0
		0.5-1	0	0	0	0	0	0	0
		1-2	5.85366	0.985222	3.0837	0.930233	0.913242	2.35321	0.968414
		2-4	17.561	5.41872	7.92952	4.65116	10.5023	9.21253	2.326
		4-8	30.2439	26.1084	32.5991	30.6977	30.5936	30.0485	1.0674
		8-12	29.7561	25.6158	27.7533	23.2558	25.5708	26.3904	1.10188
		12-16	12.1951	18.2266	15.4185	21.8605	19.1781	17.3758	1.65461
		16-20	3.90244	11.8227	8.81057	12.093	7.30594	8.78693	1.51984
		20-24	0	9.35961	3.96476	4.18605	3.19635	4.14135	1.50511
		24+	0.487805	2.46305	0.440529	2.32558	2.73973	1.69134	0.505467
iWAT
genotype	treatment		count #1	count #2	count #3	count #4	count #5	mean	SEM
Sgk3flox/flox	PBS	0-0.2	0.4329	5.77778	3.7037	7.06215	2.17391	3.83009	1.19456
		0.2-0.5	14.2857	53.7778	42.1296	32.4859	13.4783	31.2315	7.84543
		0.5-1	33.7662	36.8889	40.7407	37.5706	33.913	36.5759	1.29264
		1-2	44.1558	3.55556	13.4259	21.1864	45.2174	25.5082	8.31494
		2-4	7.35931	0	0	1.69491	5.21739	2.85432	1.47509
		4-6	0	0	0	0	0	0	0
Sgk3 iKO	PBS	0-0.2	41.3793	0.460829	1.62602	2.54237	8.67924	10.9376	7.74192
		0.2-0.5	42.3645	18.4332	21.9512	37.7119	28.6792	29.828	4.54161
		0.5-1	13.3005	38.2488	43.9024	37.2881	40	34.548	5.43089
		1-2	2.95567	39.6313	30.0813	21.6102	22.2642	23.3085	6.04367
		2-4	0	3.22581	2.43902	0.847458	0.377358	1.37793	0.621361
		4-6	0	0	0	0	0	0	0
Sgk3flox/flox	DEX	0-0.2	0	0	0	0	0	0	0
		0.2-0.5	0	0	0	0	0	0	0
		0.5-1	3.31754	2.86885	4.7138	0.966184	1.07914	2.5891	0.708417
		1-2	12.3223	15.5738	10.101	6.76328	8.63309	10.6787	1.52499
		2-4	18.0095	26.2295	22.5589	24.1546	21.223	22.4351	1.38609
		4-6	13.2701	21.7213	13.8047	19.8068	21.223	17.9652	1.83666
		6-8	14.218	14.3443	14.8148	12.5604	16.187	14.4249	0.582362
		8-10	13.2701	9.42623	9.42761	14.9758	15.8273	12.5854	1.35361
		10-12	11.3744	4.09836	7.07071	8.69565	6.83453	7.61473	1.19526
		12-16	8.53081	4.91803	11.4478	9.17874	6.47482	8.11004	1.12523
		16-20	4.2654	0.819672	4.3771	2.89855	1.79856	2.83186	0.691516
		20-24	1.4218	0	1.6835	0	0.719424	0.764945	0.349826
		24+	0	0	0	0	0	0	0
Sgk3 iKO	DEX	0-0.2	0	0	0	0	0	0	0
		0.2-0.5	0	0	0	0	0	0	0
		0.5-1	0.502513	0	1.6835	0	1.74673	0.786548	0.390158
		1-2	8.0402	3.58744	10.4377	12.4481	8.73362	8.64942	1.47699
		2-4	25.1256	27.3543	32.9966	23.6515	23.5808	26.5418	1.75289
		4-6	27.1357	28.2511	28.2828	17.8423	22.2707	24.7565	2.05296
		6-8	13.5678	16.1435	14.4781	14.5228	15.2838	14.7992	0.432305
		8-10	13.0653	11.2108	5.72391	12.8631	10.0437	10.5813	1.33522
		10-12	6.03015	8.52018	4.3771	9.12863	8.73362	7.35794	0.922688
		12-16	3.51759	4.93274	1.6835	5.80913	7.42358	4.67331	0.979694
		16-20	2.51256	0	0.3367	2.48963	2.18341	1.50446	0.551129
		20-24	0.502513	0	0	1.24481	0	0.349465	0.244075
		24+	0	0	0	0	0	0	0

## Sheet: Figure 3
Figure 3B mRNA level of Sgk3 in 3T3-L1 preadipocytes during adipogenic differentiation.
Sgk3
treatment	count #1	count #2	count #3	mean	SEM
Day 0	1	1	1	1	0
Day 1	3.87	1.1178	3.27352	2.754	0.8359
Day 2	1.745	1.24476	3.96459	2.318	0.8358
Day 3	5.96	3.79536	3.27266	4.343	0.8226
Day 5	8.78	7.35558	5.61851	7.251	0.9141
Day 7	6.13	3.98438	3.74397	4.619	0.7585
Figure 3C Related quantifications of Oil Red O staining in differentiated Sgk3 knock out preadipocytes on day 7.
treatment	count #1	count #2	count #3	mean	SEM
sgCtrl	1	1	1	1	0
sgSgk3	0.091549	0.25	0.441748	0.2611	0.1012
Figure 3D Related quantifications of Oil Red O staining in differentiated Sgk3 knock down preadipocytes on day 7.
treatment	count #1	count #2	count #3	mean	SEM
shCtrl	1	1	1	1	0
shSgk3	0.304348	0.312977	0.349112	0.3221	0.01371
Figure 3E Related quantifications of Oil Red O staining in differentiated vehicle or SGK3 PROTAC treated preadipocytes on day 7.
treatment	count #1	count #2	count #3	mean	SEM
Vehicle	1	1	1	1	0
PROTAC	0.3125	0.419355	0.0888889	0.2736	0.09736
Figure 3H Related quantifications of Oil Red O staining in differentiated preadipocytes with or without SGK3 PROTAC treatment during indicated times on day 7.
treatment	count #1	count #2	count #3	count #4	mean	SEM
Ctrl	1	1	1	1	1	0
Day0-2	0.328829	0.264755	0.489627	0.456487	0.3849	0.05297
Day2-7	0.747748	0.739741	0.817427	0.695411	0.7501	0.02523
Day0-7	0.283784	0.312535	0.423237	0.280854	0.3251	0.03348
Figure 3I mRNA level of Adipoq, Cebpa, Fabp4 and Pparg during preadipocyte differentiation with or without SGK3 PROTAC treatment during the first 2 days.
Adipoq
treatment	count #1	count #2	count #3	count #4	mean	SEM
Vehicle day 0	1.01	0.99	1.09206	0.915704	1.002	0.03625
Vehicle day 3	3447.14	3333.97	6099.82	6578.04	4865	857
PROTAC day 3	382.18	342.64	588.177	605.471	479.6	68.24
Cebpa
treatment	count #1	count #2	count #3	count #4	mean	SEM
Vehicle day 0	0.90226	1.10833	1.21	0.83	1.013	0.08834
Vehicle day 3	24.3284	44.0347	41.47	39.51	37.34	4.434
PROTAC day 3	7.60756	7.63357	9.05	8.2	8.123	0.3379
Fabp4
treatment	count #1	count #2	count #3	count #4	mean	SEM
Vehicle day 0	1.04	0.97	1.04089	0.960715	1.003	0.02176
Vehicle day 3	485.95	416.67	1432.13	1458.66	948.4	287.4
PROTAC day 3	93.49	79.46	147.503	143.394	116	17.28
Pparg
treatment	count #1	count #2	count #3	count #4	mean	SEM
Vehicle day 0	1.07	0.94	0.855438	1.16899	1.00861	0.06932
Vehicle day 3	143.96	150.57	74.6833	71.7219	110.234	21.43
PROTAC day 3	7.84	9.05	10.4023	10.1739	9.36657	0.5885

## Sheet: Figure 4
Figure 4A Related quantifications of Oil Red O staining in differentiated preadipocytes transfected Ctrl or Nr3c1 siRNA and/or treated with SGK3 PROTAC on day 7.
treatment	count #1	count #2	count #3	count #4	mean	SEM
Ctrl	1	1	1	1	1	0
PROTAC	0.462428	0.462366	0.488506	0.491803	0.4763	0.008041
siNr3c1	0.641618	0.634409	0.637931	0.650273	0.6411	0.003406
siNr3c1 PROTAC	0.404624	0.333333	0.385057	0.360656	0.3709	0.01542
Figure 4B Related quantifications of Oil Red O staining in differentiated preadipocytes treated with RU486 and/or SGK3 PROTAC on day 21.
treatment	count #1	count #2	count #3	mean	SEM
Ctrl	1	1	1	1	0
PROTAC	0.4375	0.540373	0.566616	0.5148	0.0394
RU486	0.665441	0.658385	0.738132	0.6873	0.02549
RU486 PROTAC	0.3125	0.369565	0.3951	0.3591	0.02442
Figure 4D mRNA level of Sgk1 in preadipocytes treated with DEX, SGK3 PROTAC and RU486 as indicated.
Sgk1
treatment	count #1	count #2	count #3	count #4	mean	SEM
Ctrl	1.00297	1.42	1.033	0.683	1.035	0.1509
DEX	7.46859	6.2085	5.99	9.522	7.297	0.81
PROTAC	1.00081	0.912	0.6275	0.826	0.8416	0.07978
PROTAC DEX	6.84714	6.551	10.9535	7.253	7.901	1.028
RU486	1.27315	1.7495	0.929	1.3055	1.314	0.1682
RU486 DEX	1.59961	1.138	0.5535	0.6845	0.9939	0.2376
RU486+PROTAC	1.23562	0.9295	0.79	1.287	1.061	0.1198
RU486+PROTAC DEX	2.42308	1.215	1.374	1.5795	1.648	0.2689
Figure 4E mRNA level of Rasd1 in preadipocytes treated with DEX, SGK3 PROTAC and RU486 as indicated.
Rasd1
treatment	count #1	count #2	count #3	count #4	mean	SEM
Ctrl	1.02132	0.8585	0.356	3.325	1.39	0.6603
DEX	35.8699	26.989	25.655	38.574	31.77	3.206
PROTAC	0.62856	0.2565	0.143	0.2205	0.3121	0.1081
PROTAC DEX	41.3903	29.2155	54.335	35.6375	40.14	5.344
RU486	1.59366	3.473	0.2255	0.6605	1.488	0.7205
RU486 DEX	1.8207	1.833	0.882	0.7965	1.333	0.2856
RU486+PROTAC	1.71078	0.261	2.957	0.1805	1.277	0.6611
RU486+PROTAC DEX	1.41214	0.7435	1.227	1.2095	1.148	0.1424

## Sheet: Figure 5
Figure 5D Related quantifications of localization of SGK3 in the nucleus at indicated time points during preadipocyte differentiation (normalized to H3).
treatment	count #1	count #2	count #3	mean	SEM
Day 0	1	1	1	1	0
Day 1	1.47425	1.16919	0.954678	1.199	0.1507
Day 2	3.18744	2.4361	3.51363	3.046	0.319
Day 3	1.99584	2.46805	0.719339	1.728	0.5223
Day 5	2.06847	0.301672	1.87576	1.415	0.5596
Day 7	1.43676	0.969569	1.55877	1.322	0.1796
Figure 5H Related quantifications of DEX-induced nuclear translocation of SGK3 with or without IMP treatment (normalized to H3).
treatment	count #1	count #2	count #3	count #4	mean	SEM
Vehicle	1	0.817581	1.18242	1	1	0.07447
DEX	18.3136	8.37419	5.51622	6.23651	9.61	2.964
DEX IMP	1.57885	1.02279	0.905531	0.802783	1.077	0.1731

## Sheet: Figure 6
Figure 6A Western blot related quantification of BRG1, ACTL6A, SMARCC2, SMARCB1, GR and SGK3 protein levels in SGK3 PROTAC treated preadipocytes.
SGK3
treatment	count #1	count #2	count #3	count #4	mean	SEM
Vehicle	1.28845	0.706984	0.945293	1.05928	1	0.121
PROTAC	0	0	0	0	0	0
BRG1
treatment	count #1	count #2	count #3	count #4	mean	SEM
Vehicle	0.974735	1.36614	1.15754	0.501586	1	0.1844
PROTAC	0.340103	0.105814	0.383589	0.734171	0.3909	0.1297
ACTL6A
treatment	count #1	count #2	count #3	count #4	mean	SEM
Vehicle	0.907816	1.00223	1.08155	1.00841	1	0.03562
PROTAC	1.11403	1.05246	1.15492	1.22675	1.137	0.03657
SMARCC2
treatment	count #1	count #2	count #3	count #4	mean	SEM
Vehicle	1.01402	1.02157	0.962692	1.00171	1	0.01309
PROTAC	1.05153	1.25569	1.22802	1.2308	1.192	0.04707
SMARCB1
treatment	count #1	count #2	count #3	count #4	mean	SEM
Vehicle	0.89826	0.730321	1.2608	1.11061	1	0.1167
PROTAC	1.14275	1.10935	1.1837	1.20771	1.161	0.02179
GR
treatment	count #1	count #2	count #3	count #4	mean	SEM
Vehicle	1.05666	0.882014	1.0956	0.96572	1	0.04782
PROTAC	1.03217	0.789927	0.827725	1.10083	0.9377	0.07609
Figure 6B Related quantifications of Oil Red O staining in differentiated preadipocytes transfected with Ctrl or Brg1 siRNA and/or treated with SGK3 PROTAC on day 7.
treatment	count #1	count #2	count #3	mean	SEM
Ctrl	1	1	1	1	0
PROTAC	0.424419	0.416667	0.42246	0.4212	0.002327
siBrg1	0.534884	0.55	0.508021	0.531	0.01228
siBrg1 PROTAC	0.505814	0.477778	0.454545	0.4794	0.01482
Figure 6E Quantification of BRG1 CUT&TAG signals and ATAC-seq signals in regions of induced BRG1 occupation during preadipocyte differentiation.
CUT&TAG										ATAC
	vehicle D-3		vehicle D2		protac D-3		protac D2			vehicle D-3		vehicle D2		protac D-3		protac D2
region	rep1	rep2	rep1	rep2	rep1	rep2	rep1	rep2		rep1	rep2	rep1	rep2	rep1	rep2	rep1	rep2
1	6.9542	7.18982	8.82972	8.224	6.74147	7.09803	8.05528	8.30834		0.27412	0.442507	0.395124	0.341663	0.09663	0.378636	0.619587	0.454428
2	4.39232	4.80736	6.85798	6.56986	5.70044	5.80736	5.72792	5.97728		-0.56514	-0.96501	-0.20524	-0.52417	-0.38598	-0.13892	0.058142	-0.29379
3	6.44294	7.40088	8.81698	8.14975	7.17991	6.71425	8.11894	8.35315		0.27412	0.556173	0.7184	0.712802	0.548262	0.626019	0.557048	0.548732
4	3.70044	4.16993	7.31288	2	4.64386	3.45943	4.9542	5.24793		-0.26473	-0.67567	-0.46382	-0.60851	-1.44438	-0.72213	-0.3316	-0.49073
5	6.06609	4.80736	6.72792	7.31288	6.20945	5.39232	6.08746	5.85798		-0.80358	-0.17978	-0.30288	-0.8448	-0.31335	-0.61172	-0.02853	-1.16407
6	3.70044	3.80735	6.72792	5.45943	4.08746	3.58496	5.04439	6.08746		-0.67235	-0.5724	-0.54807	-0.60851	-0.38598	-0.44523	-1.42573	-0.38234
7	5.42626	4	7.16993	5.9542	6.96578	6.59991	7.46761	7.26679		0.250113	0.049889	0.103909	-0.24379	-0.09282	-0.10225	-0.02853	0.081761
8	5.90689	5.42626	7.39232	6.89482	4.45943	5.49185	5.58496	6.59991		-0.06686	-0.80206	-0.20524	-0.13224	-0.56899	-0.61172	-0.80801	-0.38234
9	5.83289	6.08746	7.93664	6.37504	5.39232	5.67242	6.32193	6.44294		-0.56514	-0.48508	-0.3926	-0.16652	-0.56899	-0.86448	-0.3316	-1.16407
10	8.17991	7.40939	9.30378	8.82655	8.16992	8.03892	8.77808	9.1472		0.225085	-0.05338	0.204759	0.278199	0.548262	0.74766	0.589187	0.471472
11	6.47573	5.75489	8.04439	6.94252	5.55459	6.10852	6.08746	5.85798		-0.06686	-0.80206	-0.07231	-0.3911	-0.24929	-0.26874	-1.42573	-1.16407
12	5.49185	5.55459	7.31288	6.61471	6.40939	6.24793	8.06609	6.71425		-0.02629	0.049889	0.13654	-0.07047	0.327727	0.258089	0.384158	0.266085
13	4.52356	3.80735	5.2854	6.65821	4.16993	3.58496	4.70044	4.16993		-0.67235	-0.48508	-0.59676	-1.03235	-0.56899	-0.32087	-0.41827	-0.21891
14	4.52356	4	6.72792	5.64386	4.75489	5.12928	5.35755	4.9542		-0.56514	-0.48508	-0.59676	-0.16652	-0.31335	-0.37915	0.096935	-0.21891
15	7.36632	6.52356	8.56605	7.85798	7.44294	7.14975	8.27612	8.55842		0.361402	0.442507	0.376761	0.465753	0.40556	0.626019	0.427431	-0.09685
16	6.55459	6.12928	8.59991	8.04985	7.11894	7.41785	7.96	7.89482		-0.11044	0.080515	0.146924	0.250156	0.423395	0.351139	0.058142	0.212061
17	5.83289	5.61471	6.96578	7.13955	5.67242	4.64386	6.12928	6.37504		-0.47448	-0.48508	0.103909	0.135966	0.028552	0.274864	-0.07746	-0.63046
18	5.83289	6.47573	8.21917	7.16993	6.39232	6.10852	6.37504	6.96578		-0.20868	-0.09246	-0.08912	0.171566	0.368035	-0.03618	-0.13105	-0.21891
19	3	4.58496	6.2854	5.88264	4.52356	5.49185	5.24793	5.04439		-1.61883	-0.96501	-0.86836	-0.8448	-1.44438	-0.44523	-1.42573	-0.8274
20	5.32193	5.55459	7.47573	6.52356	5.35755	4.90689	5.78136	5.42626		-0.11044	0.017513	-0.36072	-0.13224	-0.00897	-0.37915	-0.07746	-0.29379
21	6.16993	5.9542	7.5157	7.70044	7.57743	7.12928	8.13443	7.59991		0.04732	-0.22906	0.186273	0.341663	0.504726	0.626019	0.573347	0.000621
22	4.90689	5.80736	7.43463	6.32193	4.24793	3.80735	5.42626	6.2854		-0.67235	-0.13444	-0.42684	-0.33662	-0.14014	-0.72213	-0.80801	-0.21891
23	7.98869	7.23841	9.25974	9.12928	8.75822	8.72792	9.82972	9.78627		0.171586	0.516173	0.487303	0.517203	0.984664	0.812939	0.727012	0.436764
24	3.70044	3.16993	6.91886	5.08746	3.32193	1.58496	2.58496	5.16993		-0.97276	-0.80206	-0.86836	-0.71173	-0.84683	-0.5215	-1.42573	-0.49073
25	5.58496	4.80736	6.59991	7.04439	3.32193	3.16993	0	0		-0.20868	-0.28305	-0.14354	-0.71173	-1.06737	-0.61172	-0.64625	-0.8274
26	7.05528	6.89482	8.91886	8.04985	6.18982	6.06609	7.12928	6.93074		-0.15751	-0.01683	0.525044	0.500681	0.09663	0.291089	-0.13105	-0.38234
27	6.35755	6.18982	7.93664	7.25739	7.15987	7.62205	8	7.63663		-0.20868	0.080515	0.00361	0.23547	0.261042	0.351139	0.16731	0.081761
28	2.58496	3.45943	5.2854	6.56986	4.39232	0	3.70044	4.39232		-0.67235	-0.96501	-1.1044	-0.60851	-1.44438	-1.40808	-1.42573	-1.16407
29	6.22882	6.44294	7.7211	7.44294	6.18982	6.35755	6.96578	8.11894		-0.02629	-0.09246	-0.14354	-0.28788	-0.56899	-0.26874	-0.02853	0.000621
30	3.45943	4.32193	7.12928	5.32193	4.16993	4.85798	3.70044	5.58496		-0.26473	-0.40944	-0.65118	-0.60851	-0.56899	-0.44523	-0.80801	-0.38234
31	4.39232	2.32193	4.90689	6.78136	4.16993	3.45943	4.9542	4.9542		-0.47448	-0.22906	-0.97146	-0.20354	-0.69036	-0.37915	-0.52079	-0.63046
32	7.10852	6.75489	7.93664	8.28077	6.84549	6.06609	7.3837	7.33985		-0.15751	0.300156	0.264189	0.135966	0.09663	0.222731	0.16731	0.081761
33	5.78136	6.08746	7.62205	7.01123	6.37504	6.14975	7.74147	6.98869		-0.26473	-0.01683	-0.08912	-0.16652	-0.14014	-0.06811	-0.02853	-0.15406
34	4.90689	5.42626	7.5157	5.9542	4.85798	4.32193	5.16993	5.35755		-0.47448	-0.17978	-0.22779	-0.45287	-0.19198	-0.22158	-0.19029	-0.09685
35	4.80736	3.58496	5.97728	6.74147	5.20945	4.75489	6.6865	5.90689		-0.32669	-0.96501	-0.08912	-0.3911	-0.09282	-0.44523	-0.52079	-0.38234
36	6.26679	5.61471	7.93664	7.22882	5.24793	5.64386	5.67242	6.12928		0.171586	-0.13444	-0.02528	-0.20354	-0.38598	-0.22158	-0.13105	-0.15406
37	5.64386	5.12928	7.02237	6.74147	4.45943	4.45943	6.87036	5.16993		-0.20868	-0.48508	-0.42684	-0.8448	-1.44438	-0.72213	-0.80801	-0.8274
38	6.16993	6.70044	8.11894	7.53916	7.14975	7.63663	8	8.07682		-0.02629	-0.13444	0.00361	0.117084	-0.00897	0.098378	0.096935	0.239823
39	6.02237	4.70044	7.47573	6.74147	5.42626	3.45943	4.16993	4.39232		-0.15751	-0.22906	-0.04043	-0.24379	-0.56899	-0.61172	-0.80801	-0.63046
40	6.22882	5.12928	7.69349	7.10852	6.35755	5.97728	6.96578	6.80736		-0.20868	-0.5724	-0.65118	-0.52417	-0.09282	-0.44523	-0.41827	-0.04567
41	6.06609	4.9542	7.26679	7.01123	5.2854	4.85798	5.97728	6.44294		-0.80358	-0.67567	-0.50403	-0.33662	-0.84683	-0.61172	-0.3316	-0.38234
42	5.78136	6	7.90689	6.37504	6.16993	5.32193	6.49185	6.80736		-0.97276	-0.48508	-0.18375	-0.07047	-0.38598	-0.13892	-0.52079	-0.21891
43	5.32193	6.08746	7.75489	6.65821	5.72792	6.83289	6.53916	6.96578		-0.47448	-0.5724	-0.59676	-0.33662	-0.31335	-0.32087	-1.42573	-1.16407
44	6.06609	6.52356	7.58496	7.44294	7.11894	6.91886	7.96	7.7211		-0.15751	-0.13444	0.0925	0.009021	0.063655	0.378636	-0.13105	0.314697
45	4.90689	5.49185	7.85175	5.64386	4.80736	5	6.2854	6.71425		-0.67235	-0.80206	-0.97146	-0.71173	-0.46983	-0.44523	-0.52079	0.000621
46	5.83289	6.30378	7.43463	7.62936	6.71425	6.83289	7.63663	7.65105		-0.20868	0.017513	0.056476	-0.24379	0.423395	0.365078	0.406211	0.151267
47	6.26679	6.37504	7.96578	7.13955	6.94252	6.56986	7.3837	7.49985		-0.02629	0.279556	0.446202	0.492193	0.745042	0.517629	0.337275	0.358883
48	6.59991	7.02237	8.14466	7.96578	6.18982	7.03342	6.98869	7.91289		0.488558	0.375792	0.272088	0.097397	0.327727	0.537424	0.22985	-0.21891
49	7.05528	6.61471	8.2621	7.87652	6.91886	6.94252	7.27612	7.63663		0.225085	0.137205	0.204759	0.317312	0.423395	0.42943	0.016473	-0.15406
50	3	4.70044	7.07682	3.70044	4.08746	4	4.9542	5.16993		-0.97276	-0.40944	-0.78411	-0.07047	-0.56899	-0.61172	-0.13105	-1.16407
51	6.47573	6.47573	8.65464	7.46761	6.04439	4	6.18982	5.97728		0.657737	0.393222	0.525044	0.474736	0.284191	-0.00618	0.337275	0.314697
52	6.85798	7.52356	8.78463	8.5157	7.90087	8.16992	8.37938	8.75822		0.454944	0.661587	0.657974	0.738651	0.626096	0.486367	0.750943	0.602756
53	3.45943	0	0	6.42626	3.80735	3.45943	3.70044	2.58496		-0.56514	-0.40944	-0.71288	-0.60851	-0.38598	-0.26874	-0.3316	-0.63046
54	3	3.80735	3.45943	6.61471	3.16993	2	3	2.58496		-0.80358	-1.5873	-0.65118	-0.8448	-0.84683	-1.0651	-0.80801	-1.16407
55	5.90689	6	7.96578	6.97728	5.39232	6.26679	6.61471	6.49185		-0.26473	-0.48508	-0.18375	-0.3911	-1.06737	0.074236	-0.3316	-0.21891
56	6.12928	6.94252	8.59991	7.13955	5.08746	6.06609	6.64386	6.71425		-0.67235	-0.13444	-0.27647	-0.60851	-0.00897	-0.00618	-0.52079	-1.16407
57	4.52356	4.32193	6.44294	6.42626	5.45943	4.64386	5.72792	5.04439		-0.39596	-0.28305	-0.46382	-0.45287	-0.38598	-0.37915	-0.52079	-0.63046
58	6.16993	5.80736	7.7211	6.65821	6.02237	6	6.45943	6.52356		-0.11044	-0.34273	-0.04043	-0.07047	0.028552	0.18465	0.058142	-1.16407
59	5.04439	6.64386	7.7879	6.89482	6.44294	5.93074	7.56224	7.52356		-0.47448	-0.01683	0.115044	0.117084	0.211562	0.143392	-0.3316	0.081761
60	5.12928	4.80736	6.85798	6.65821	4.70044	4.24793	5.97728	5.49185		-0.32669	-1.19468	-1.1044	-0.3911	-1.44438	-0.72213	-0.52079	-1.16407
61	7.49185	7.12928	9.10591	8.01681	7.49185	6.82018	7.69349	7.76818		0.340766	0.137205	0.204759	0.407857	0.562033	0.365078	0.22985	0.081761
62	4.16993	3.16993	6.44294	5.55459	5.61471	5.72792	6.93074	6.71425		-0.80358	-1.19468	-0.71288	-0.3911	-0.14014	0.098378	-0.52079	-0.38234
63	4.39232	3.80735	6.59991	5.88264	3.16993	5.42626	4.70044	4.9542		-0.20868	-0.28305	-0.02528	-0.60851	-0.00897	-0.26874	-1.42573	-0.63046
64	3.45943	4.80736	7.35755	4.24793	4.64386	4.45943	6.08746	4.39232		-0.80358	-0.80206	-0.71288	-0.60851	-0.46983	-0.86448	-1.42573	-0.38234
65	4.16993	3.80735	6.44294	6.32193	4.45943	4.08746	4.52356	5.72792		-0.67235	-0.96501	-0.59676	-1.35298	-0.46983	-0.13892	-0.52079	-0.63046
66	7.23841	6.61471	8.23841	8.34873	7.05528	6.91886	7.35755	7.73471		0.225085	0.188734	0.382963	0.517203	0.348254	0.204056	-0.07746	0.182615
67	6.12928	5.55459	6.96578	7.2854	5.55459	5.72792	6.45943	6.32193		-0.32669	-0.48508	-0.01061	-0.28788	-0.38598	0.074236	-0.52079	-1.16407
68	5.32193	5.55459	7.26679	6.47573	4.52356	4.64386	5.35755	6.02237		0.319379	-0.48508	0.043815	-0.01599	0.063655	0.121396	0.058142	0.000621
69	5.64386	5.90689	7.75489	6.70044	6.02237	5.58496	6.08746	7.11894		-0.11044	-0.17978	-0.08912	0.076835	-0.00897	-0.37915	-0.80801	-1.16407
70	4.39232	3.80735	6.59991	5.72792	4.45943	4.32193	4.52356	4.52356		-0.80358	-0.80206	-0.42684	-0.28788	-0.56899	-0.22158	-0.52079	-0.21891
71	5.32193	4	7.31288	5.20945	5.16993	5.04439	6.56986	5.90689		-0.67235	-0.5724	-1.1044	-0.45287	-0.46983	-0.44523	-0.80801	-0.63046
72	7.43463	7.96	9.64386	8.37504	7.70736	8.03892	8.89482	8.53916		0.250113	0.279556	0.467209	0.483547	0.626096	0.517629	0.16731	0.548732
73	4.90689	4	7.07682	6.02237	4.64386	3.80735	5.04439	5.72792		-0.32669	-0.13444	-0.42684	-0.04243	-0.46983	-0.06811	-1.42573	-0.09685
74	5.42626	5.20945	7.82018	6.37504	6.35755	5.12928	6.71425	6.40939		-0.20868	-0.40944	-0.46382	-0.16652	0.09663	-0.03618	-0.80801	-0.09685
75	1.58496	4.32193	6.96578	3.70044	2.58496	1.58496	2.58496	4.39232		-0.56514	-1.5873	-0.97146	-1.03235	-0.84683	-1.40808	-1.42573	-1.16407
76	5.90689	5.12928	7.07682	6.94252	4.24793	4.32193	5.24793	6.08746		-0.32669	-0.13444	-0.16321	-0.10032	-0.46983	-0.03618	-0.64625	-0.38234
77	7.03342	6.75489	8.39232	7.91289	4.90689	3.58496	6.22882	5.16993		-0.02629	-0.05338	0.186273	0.250156	-0.56899	0.143392	-0.02853	-0.38234
78	5.04439	6.18982	7.39232	6.78136	5.12928	4.08746	5.42626	6.32193		-0.39596	-0.5724	-0.54807	-0.52417	-0.84683	-0.61172	-0.3316	-1.16407
79	5.32193	5.49185	7.39232	6.61471	5.64386	6.04439	7.07682	6.64386		-0.39596	-0.13444	0.115044	-0.28788	-0.14014	-0.00618	0.096935	-1.16407
80	5.90689	6.37504	8.01681	6.89482	5.80736	5.58496	6.74147	5.97728		-0.80358	-0.40944	-0.10655	-0.24379	-0.46983	-0.17853	-0.19029	0.337292
81	6.39232	6.04439	8.30834	6.02237	5	5.88264	6.22882	6.98869		0.565039	0.426551	0.264189	0.055316	0.185025	0.240726	0.337275	0.266085
82	4.39232	5.2854	7.31288	6.14975	4.80736	4.64386	5.04439	6.22882		-0.97276	-0.40944	-0.3926	-0.8448	-0.46983	-0.72213	-0.13105	-0.63046
83	6.22882	6.89482	8.09803	7.49185	6.97728	6.72792	8.25739	8.10329		-0.20868	-0.05338	0.186273	0.220302	0.548262	0.565706	0.573347	0.266085
84	2.58496	3.80735	5.08746	5.88264	5.42626	3.58496	5.04439	4.52356		-0.80358	-0.96501	-0.59676	-0.8448	-0.31335	-0.44523	-0.64625	-1.16407
85	4.16993	5.55459	7.35755	5.80736	5.70044	6.49185	6.98869	6.67242		-0.32669	-0.48508	-0.59676	-0.8448	-1.44438	-1.40808	-0.3316	-0.63046
86	5.24793	4.58496	6.79442	6.65821	5.58496	5.12928	6.08746	6.49185		-0.47448	-0.5724	-1.1044	-0.20354	-1.44438	-0.61172	-1.42573	-0.29379
87	5.72792	4.58496	7.26679	6.82018	5.61471	5.12928	5.78136	6.49185		-0.06686	-0.5724	-0.36072	-0.20354	-0.38598	-0.22158	-0.52079	-0.38234
88	8.21917	8.09276	9.53528	9.31288	8.21432	8.3443	9.13186	9.20701		0.769026	0.661587	0.66472	0.500681	0.534134	0.517629	0.522961	0.454428
89	5.64386	6.91886	8.04439	7.16993	5.61471	6	6.32193	6.84549		-0.20868	-0.22906	0.043815	-0.13224	-0.24929	0.18465	-0.52079	-0.63046
90	6.39232	6.30378	7.69349	7.39232	5.93074	5.64386	6.6865	7.09803		0.250113	-0.13444	-0.07231	0.009021	-0.38598	0.121396	-0.02853	-0.21891
91	5.83289	6	7.82018	7.01123	5.9542	5.42626	6.22882	5.97728		-0.32669	-0.5724	-0.04043	-0.28788	-0.31335	-0.22158	-0.64625	-1.16407
92	6.02237	6.82018	7.85175	7.8392	7.08746	7.32193	8.05528	8.683		-0.06686	0.188734	0.00361	0.171566	0.211562	0.274864	-0.25651	0.042883
93	5.42626	5.12928	6.44294	7.04439	4.9542	4.75489	4.39232	4.39232		-0.97276	-0.40944	-0.71288	-0.8448	-0.69036	-0.44523	-0.07746	-0.63046
94	6.52356	6.75489	8.30834	7.44294	5.9542	5.58496	7.29462	7.29462		0.112729	-0.13444	0.017404	0.278199	-0.04928	0.143392	0.016473	0.081761
95	5.12928	5.12928	6.44294	6.82018	4.45943	4.24793	5.52356	5.49185		0.142894	0.049889	-0.18375	-0.10032	-0.14014	-0.10225	0.312281	-0.15406
96	6.55459	6	8.11894	7.22882	7	6.52356	7.19967	7.29462		0.142894	0.279556	0.239649	0.341663	0.40556	0.486367	-0.07746	0.314697
97	6.39232	6.30378	8.30834	7.04439	5.52356	6	6.80736	7.35755		0.171586	-0.34273	0.056476	-0.16652	0.09663	0.048856	-0.25651	0.000621
98	3	4.70044	7.21917	4.45943	2	5.04439	4	4		-0.39596	-0.67567	-0.65118	-0.8448	-0.24929	-0.61172	-0.52079	-0.63046
99	5.72792	6.61471	8.2621	7.39232	5.61471	5.32193	5.97728	6.78136		-0.20868	0.279556	0.176746	-0.28788	0.063655	0.048856	-0.3316	-0.38234
100	7.08746	6.75489	8.54689	7.93074	5.2854	4.90689	5.78136	4.9542		-0.39596	-0.22906	-0.04043	0.009021	-0.24929	-0.86448	-0.80801	-0.38234
101	5.90689	5.85798	7.5157	7.16993	5.97728	5.58496	5.85798	5.85798		-0.47448	-0.67567	0.103909	0.154109	0.028552	0.204056	-0.52079	-0.63046
102	7.47573	7.62205	9.34651	8.01681	8.17991	7.81378	9.17991	9.66888		0.535629	0.426551	0.506558	0.407857	0.601368	0.404684	0.096935	0.151267
103	3.70044	4.80736	7.65821	4.24793	4.45943	4.64386	5.42626	4.9542		-0.67235	-0.80206	-0.3926	-0.45287	-0.69036	-1.40808	-0.3316	-1.16407
104	5.72792	6.37504	7.7211	6.89482	5.24793	4.64386	4.16993	4.9542		-0.47448	-0.48508	-0.30288	-0.20354	-1.06737	-0.44523	-0.64625	-0.21891
105	5.9542	5.9542	7.69349	7.67948	6.56986	6.39232	6.96578	7.19967		-0.67235	-0.48508	-0.54807	-0.52417	-0.24929	-0.61172	-0.64625	-0.38234
106	4.80736	5.90689	7.65821	6.56986	5.93074	5.67242	6.87036	6.08746		-0.80358	-0.67567	-0.65118	-0.24379	-0.69036	-0.86448	-0.80801	-1.16407
107	5.83289	5.9542	7.43463	7.41785	5.9542	5.49185	6.71425	6.44294		-0.20868	-0.13444	0.017404	0.055316	-0.31335	-0.06811	0.133223	-0.21891
108	5.72792	5.67242	7.43463	7.04439	5.80736	4.45943	5.42626	6.02237		-0.97276	-0.13444	-0.20524	0.055316	-0.84683	-0.22158	-1.42573	-1.16407
109	7.39232	7.36632	8.45121	8.79766	7.15987	7.17991	7.35755	7.56224		-0.06686	-0.13444	0.103909	-0.10032	0.127718	0.274864	-0.25651	0.239823
110	4.70044	5.2854	6.44294	6.97728	4.85798	5.85798	6.12928	5.64386		-0.67235	-0.96501	-0.20524	-0.24379	-1.44438	-0.86448	-0.25651	-0.38234
111	5.90689	4.45943	7.16993	6.85798	5.08746	4.58496	5.90689	6.08746		-0.02629	-0.48508	-0.12468	-0.3911	-0.24929	-0.03618	-0.41827	-0.63046
112	8.71425	8.67948	10.2923	9.49985	7.85798	7.76155	8.53138	8.30834		0.593048	0.605459	0.724324	0.853782	0.661199	0.801693	0.604592	0.151267
113	5.58496	5.90689	7.35755	7.36632	5.80736	6.91886	6.53916	6.2854		-0.97276	-0.05338	-0.27647	-1.03235	-0.19198	-0.61172	-1.42573	-0.49073
114	5.83289	5.12928	7.35755	6.85798	5.39232	5.58496	5.67242	6.74147		-0.56514	-0.22906	-0.0561	-0.07047	0.211562	-0.5215	-1.03599	-1.16407
115	5.58496	6.55459	7.43463	7.36632	4.58496	5.04439	6.40939	6.67242		-0.20868	-0.34273	-0.10655	-0.04243	-0.09282	-0.06811	-0.52079	-1.16407
116	6.30378	6.87036	7.85175	7.94837	7.15987	7.24793	7.54689	7.26679		-0.11044	0.188734	0.176746	0.055316	0.185025	-0.06811	-0.3316	0.151267
117	5.24793	6.08746	7.02237	7.04439	5.2854	5.24793	6.78136	6.67242		-0.56514	-0.80206	-0.50403	-0.33662	-0.84683	-0.32087	-0.19029	-0.63046
118	5.90689	6	8.09803	6.52356	5.72792	5.42626	6.18982	6.80736		-0.32669	-0.13444	-0.08912	-0.52417	-0.14014	-0.32087	-0.19029	-1.16407
119	6.47573	6.70044	8.16992	7.41785	7.52356	5.88264	7.75489	7.7879		-0.39596	-0.28305	-0.18375	0.076835	-0.31335	0.204056	0.016473	-0.38234
120	5.78136	5.90689	7.02237	7.22882	6.32193	5	5.97728	6.67242		-0.32669	-0.28305	-0.33089	-0.16652	-0.19198	-0.22158	-0.07746	0.314697
121	6.22882	6.33985	7.90689	7.13955	7.16993	7.17991	7.48382	7.33985		0.112729	-0.05338	0.103909	0.220302	0.157126	0.098378	0.312281	0.081761
122	7.01123	6.61471	8.21917	7.87652	3.80735	4.85798	5.35755	4.16993		0.340766	0.426551	0.186273	0.397462	-0.38598	-0.22158	-0.80801	-0.38234
123	5.90689	6.26679	7.55459	7.10852	4.80736	5.97728	6.53916	6.49185		-0.06686	-1.5873	-0.18375	-0.20354	-0.19198	-0.5215	-0.19029	-0.63046
124	3	4.45943	6.96578	4	3.90689	3.80735	5.58496	6.2854		-1.2112	-0.34273	-0.71288	-0.3911	-0.46983	-0.61172	-0.41827	-0.38234
125	4.90689	5.12928	7.12928	6.32193	4.16993	4.64386	5.16993	5.24793		-0.47448	-0.34273	-0.08912	-0.45287	-0.38598	-0.26874	-0.3316	-0.38234
126	8.06609	8.19967	9.72792	8.93664	8.01681	7.62205	8.53138	8.41785		0.419292	0.516173	0.357638	0.291607	0.327727	0.258089	0.312281	0.151267
127	4	5.20945	7.35755	5.20945	5.42626	5.80736	5.90689	6.12928		-1.61883	-0.22906	-0.50403	-0.8448	-0.69036	-1.0651	-0.80801	-0.63046
128	3	4.32193	6.85798	4.9542	3	2	3	4.16993		-1.61883	-1.19468	-1.29175	-1.35298	-1.44438	-1.40808	-0.64625	-1.16407
129	6.97728	7.29462	9.04166	8.19476	8.46761	8.27146	9.34873	9.13955		0.454944	0.442507	0.564116	0.591973	0.945797	0.984957	0.619587	0.358883
130	0	0	3.90689	3.70044	2.58496	2.80735	5.97728	3.45943		-0.39596	-0.67567	-0.65118	-0.8448	-0.38598	-0.86448	-1.42573	-1.16407
131	5.04439	4.70044	8.52748	6.42626	6.55459	6.94252	7.29462	7.3837		-0.11044	-0.40944	-0.42684	-0.45287	-0.24929	-0.44523	-1.42573	-1.16407
132	6.62936	6.78136	8.61839	7.22882	7.47573	6.83289	7.33985	8.62205		0.225085	0.188734	0.279854	0.009021	0.575463	0.291089	0.016473	0.212061
133	6.91886	6.55459	8.09803	7.89482	6.14975	6.20945	5.97728	6.98869		0.112729	0.017513	0.330843	0.204621	0.028552	-0.13892	-1.42573	-0.21891
134	5.32193	5.2854	7.47573	6.08746	2.80735	4.08746	4.70044	4.9542		-0.11044	0.235963	-0.01061	0.076835	-0.04928	0.204056	-0.07746	-0.09685
135	3.70044	4.70044	7.39232	3.70044	4.39232	3.16993	4.52356	4.70044		-0.97276	-0.67567	-0.59676	-1.35298	-0.84683	-0.86448	-0.80801	-1.16407
136	6.59991	5.2854	7.35755	7.56224	2.80735	2.58496	5.72792	5.58496		0.04732	0.017513	0.15708	0.135966	-0.24929	-0.13892	-0.41827	-0.38234
137	8.85175	9.39017	10.6768	10.1357	8.70736	8.71768	9.51964	9.91438		0.769026	0.76841	0.898746	0.845875	0.866412	0.801693	0.773896	0.503865
138	5.42626	4.70044	7.07682	6.52356	5.16993	5.39232	6.74147	4		-0.15751	-0.48508	-0.27647	-0.16652	-0.56899	-0.06811	-0.3316	-0.09685
139	5.78136	6.18982	7.39232	7.44294	6.74147	6.52356	7.07682	6.78136		-0.67235	-0.48508	-0.46382	-0.45287	-0.38598	-0.32087	-1.03599	-0.38234
140	7.36632	7.44294	9.23841	8.52748	5.58496	6.20945	6.90689	7.65105		0.632709	0.682568	0.735949	0.548575	0.40556	0.42943	-0.02853	0.000621
141	6.79442	5.85798	8.23841	7.76155	6.20945	6.65821	7.19967	7.24793		-0.15751	-0.05338	-0.01061	-0.16652	-0.04928	-0.22158	-0.02853	-0.38234
142	3.70044	4.45943	7.02237	5.08746	4.64386	5.72792	5.42626	5.64386		-0.80358	-0.5724	-0.42684	-0.45287	-0.46983	-0.37915	-0.19029	-0.8274
143	4.39232	4.32193	6.96578	5.80736	3.70044	2	0	3		-0.47448	-0.5724	-0.71288	-0.8448	-1.44438	-0.86448	-1.42573	-1.16407
144	4.90689	6.30378	7.7879	6.42626	6.6865	7.04439	6.93074	7.06609		-0.32669	-0.01683	0.00361	0.154109	0.261042	0.121396	0.016473	0.081761
145	4.52356	3.58496	5.85798	6.47573	4.24793	4.45943	5.42626	6.12928		-0.67235	-0.80206	-1.1044	-1.35298	-0.46983	-0.86448	-1.42573	-1.16407
146	4.70044	4.9542	6.52356	6.47573	3.90689	2	4.70044	4.80736		-0.80358	-0.28305	-0.86836	-0.07047	-0.56899	-0.86448	-0.80801	-0.63046
147	5.32193	5.04439	6.59991	6.85798	4.9542	3.58496	4.70044	5.97728		-0.97276	-0.48508	-1.29175	-0.71173	-0.56899	-0.86448	-0.3316	-1.16407
148	6.39232	6.75489	8.58496	7.96578	7.22882	6.75489	8.15987	8.25267		-0.32669	0.258179	-0.0561	0.009021	0.185025	0.336796	0.25869	-0.09685
149	7.49185	7.06609	8.87652	8.20945	7.13955	6.53916	7.80736	7.99435		0.381339	0.529823	0.56826	0.631646	0.715095	0.441354	0.016473	-0.09685
150	2.58496	0	4.32193	6.47573	3.58496	3.16993	3.45943	4.16993		-0.97276	-0.96501	-0.86836	-1.03235	-0.84683	-0.5215	-0.64625	-1.16407
151	4.16993	3.58496	5.45943	6.32193	3.80735	4.64386	4.80736	4.39232		-0.11044	-0.01683	-0.12468	-0.13224	-0.09282	-0.22158	-0.52079	-0.29379
152	4.39232	5.2854	6.52356	6.56986	4.9542	5.32193	6.02237	5.58496		-0.56514	-0.34273	-0.30288	-0.3911	0.09663	-0.72213	-0.64625	-0.21891
153	2.58496	4.32193	6.59991	4.80736	3.32193	2	4	4.9542		-0.47448	-0.34273	-0.71288	-0.8448	-0.84683	-1.40808	-0.52079	-0.29379
154	4.52356	4.70044	7.16993	5.64386	5.08746	5.80736	7.12928	6.84549		-0.15751	-0.28305	-0.08912	-0.07047	0.261042	0.441354	0.16731	0.000621
155	5.90689	5.2854	6.72792	7.10852	5.24793	4.08746	7.02237	6.2854		0.112729	-1.19468	-0.30288	-0.60851	-0.84683	-0.61172	-0.3316	-0.04567
156	4.70044	5.70044	6.59991	6.97728	6.37504	5.20945	6.12928	5.97728		-0.39596	0.049889	-0.10655	-0.8448	-1.06737	-0.61172	-0.41827	-0.29379
157	5.58496	6.52356	7.47573	7.22882	6.50779	5.75489	6.90689	7.14975		-0.97276	-0.96501	-0.33089	-0.28788	-0.31335	-0.5215	-0.19029	-0.04567
158	3.70044	4.70044	6.44294	6.42626	4	4.45943	5.58496	5.49185		-0.47448	-0.48508	-0.42684	-0.60851	-0.38598	-0.17853	-0.64625	-1.16407
159	4	4.32193	5.61471	6.42626	4.08746	4.58496	4.39232	4.39232		-0.47448	-0.40944	-0.3926	-0.71173	-0.46983	-0.61172	-0.41827	-0.63046
160	5.78136	6.14975	8.07146	6.37504	5.32193	4.90689	5.52356	7.14975		-0.56514	-0.80206	-0.50403	-0.60851	-0.46983	-0.32087	-0.64625	0.117757
161	4.70044	5.04439	7.16993	6.02237	4	4.58496	4.52356	5.24793		-0.32669	-0.13444	0.0925	0.009021	0.09663	-0.06811	-0.80801	-1.16407
162	7.47573	7.06609	9.09276	8.41363	7.74819	6.98869	8.09276	8.10329		0.361402	0.339235	0.309676	0.418024	0.489404	0.222731	0.058142	-0.21891
163	4.39232	5.70044	7.47573	6.26679	5.2854	5.49185	6.32193	6.32193		-0.47448	-0.67567	-0.3926	-0.13224	-0.38598	-0.61172	-0.64625	-1.16407
164	7.32193	7.16993	8.89178	8.09803	7.57743	7.29462	8.47167	8.29921		-0.20868	0.628581	0.551455	0.631646	0.672414	0.537424	0.505109	0.239823
165	6.22882	5.61471	7.62205	6.85798	6.47573	5.88264	6.12928	5.72792		-1.61883	-1.5873	-0.54807	-0.8448	-0.84683	-0.5215	-0.80801	-0.09685
166	5.58496	5.85798	7.75489	6.20945	5.16993	4.90689	7.17991	6.49185		-0.97276	-0.48508	-0.71288	-0.71173	-0.38598	-0.5215	-0.80801	-0.63046
167	5.90689	6.49185	7.02237	7.67948	5.72792	5.49185	6.74147	5.49185		-0.97276	-0.22906	-0.50403	-0.60851	-0.84683	-0.61172	-0.52079	-0.63046
168	4.39232	4.16993	6.2854	6.32193	3.70044	2.58496	0	3.70044		-0.56514	-0.80206	-0.65118	-0.71173	-0.19198	-1.40808	-0.25651	-0.29379
169	5.32193	4.45943	7.43463	5.32193	3.70044	4	1.58496	4.16993		-1.61883	-0.80206	-1.61204	-0.8448	-0.84683	-1.40808	-0.52079	-1.16407
170	5.12928	6.12928	8.19476	6.70044	7.13955	6.72792	7.31288	7.3837		-0.32669	0.137205	0.080801	0.032748	0.236865	0.258089	0.337275	0.000621
171	6.16993	6	7.31288	7.36632	6.53916	6.6865	7.69349	6.22882		-0.06686	0.080515	0.3641	0.204621	0.489404	0.351139	0.406211	0.151267
172	4.52356	3.58496	4.32193	6.85798	4.85798	2.80735	3	4.70044		-0.80358	-0.96501	-0.97146	-1.03235	-1.44438	-0.37915	-0.80801	-1.16407
173	7.15987	5.55459	7.75489	7.98299	6.75489	7.41785	6.37504	8.09276		0.171586	0.080515	0.295006	0.154109	0.661199	0.565706	0.133223	0.337292
174	7.2854	6.12928	8.2621	7.8392	6.71425	7.09803	8.06609	8.46761		-0.26473	-0.13444	0.167017	-0.16652	0.261042	0.222731	0.361205	0.000621
175	5.32193	6.30378	6.72792	7.46761	6.33985	6.14975	6.78136	7.82018		-0.11044	-0.17978	-0.01061	-0.13224	0.063655	0.098378	-0.07746	0.042883
176	3	2.80735	6.96578	4.24793	2.80735	1.58496	4.16993	3.70044		-0.56514	-0.67567	-0.97146	-1.35298	-1.44438	-1.0651	-0.80801	-0.38234
177	6.02237	6.89482	7.93664	7.53916	6.2854	6.6865	7.58496	7.88264		0.04732	-0.05338	-0.12468	0.188389	0.157126	-0.26874	0.133223	0.000621
178	1.58496	4.16993	6.79442	3.70044	2.80735	3.16993	4.52356	1.58496		-1.61883	-1.5873	-0.86836	-0.8448	-0.56899	-1.40808	-1.42573	-0.8274
179	5.12928	5.80736	7.75489	7.44294	6.10852	5.49185	6.78136	7.06609		0.198944	-0.28305	-0.0561	-0.24379	-0.14014	-0.44523	-0.41827	0.042883
180	5.32193	6.14975	7.12928	7.22882	5.85798	5.39232	3.70044	7.45943		-0.56514	-0.67567	-0.65118	-1.35298	-0.04928	-0.5215	-0.64625	-0.63046
181	5.83289	5.70044	7.02237	7.13955	4.90689	5.24793	5.04439	6.32193		-0.32669	-1.19468	-0.46382	-0.24379	-1.06737	-0.72213	-0.25651	-0.29379
182	6.26679	5.75489	7.26679	7.19967	5.39232	5	5.58496	6.18982		-0.97276	-0.96501	-1.29175	-1.03235	-0.84683	-0.44523	-0.52079	-0.21891
183	5.04439	5.61471	7.43463	6.02237	4.80736	5.42626	5.72792	6.32193		-0.97276	-0.48508	-0.86836	-0.71173	-0.46983	-0.86448	-0.80801	-0.63046
184	6.47573	7.04439	7.90689	8.01681	6.6865	5.67242	7.24793	7.06609		-0.06686	-0.01683	0.213731	0.055316	0.236865	-0.10225	0.22985	0.266085
185	2.58496	2.80735	7.35755	4.24793	5.2854	4.45943	4.80736	5.49185		-0.97276	-1.19468	-0.71288	-1.03235	-1.44438	-0.86448	-0.52079	-0.63046
186	6.12928	5.55459	7.31288	7.58496	4.70044	5.12928	6.12928	6.02237		-0.39596	0.017513	-0.14354	-0.45287	-0.69036	-0.00618	-0.02853	-0.38234
187	4.52356	4	7.39232	5.32193	4.39232	3.80735	0	4.16993		-0.47448	-0.67567	-1.1044	-0.52417	-0.84683	-0.44523	-0.80801	-1.16407
188	5.90689	6.26679	7.85175	6.89482	5.12928	5.52356	5.90689	6.52356		-0.32669	-0.34273	-0.59676	-0.60851	-1.06737	-0.72213	-0.64625	-0.49073
189	6.26679	4.58496	7.7879	6.70044	3.32193	4.90689	5.52356	4.52356		-0.26473	-0.48508	-0.30288	-0.60851	-0.46983	-0.61172	-0.52079	-1.16407
190	0	0	3.90689	6.02237	2.80735	4.32193	4.52356	4		-0.67235	-0.5724	-0.78411	-0.3911	-0.84683	-0.86448	-0.80801	-0.63046
191	5.58496	6.33985	7.5157	7.01123	5.39232	4.58496	6.93074	5.58496		-0.26473	-0.67567	-0.54807	-0.8448	-0.69036	-0.61172	-0.07746	-0.09685
192	5.04439	4.32193	6.2854	7.19967	3.70044	5.12928	4	5.24793		-0.80358	-0.96501	-0.86836	-1.35298	-0.31335	-0.86448	-1.42573	-0.63046
193	1.58496	4.45943	5.85798	6.56986	3.70044	4.08746	4.52356	2.58496		-0.47448	-0.80206	-0.97146	-0.71173	-0.84683	-1.40808	-0.64625	-1.16407
194	0	0	3.45943	5.45943	3.80735	4.08746	6.49185	1.58496		-1.2112	-1.5873	-1.1044	-1.03235	-0.56899	-0.86448	-0.07746	-0.63046
195	6.30378	6.79442	8.51175	7.82018	8.02791	8.08746	8.51964	9.02237		0.080934	0.137205	0.13654	-0.07047	0.601368	0.657446	0.22985	0.182615
196	3.70044	4.70044	6.79442	5.45943	3.90689	3.80735	4.9542	5.24793		-1.61883	-0.40944	-0.97146	-1.35298	-0.69036	-0.72213	-1.42573	-0.63046
197	6.39232	6.61471	7.65821	7.85798	6.91886	6.49185	7.19967	7.31288		0.080934	-0.34273	-0.12468	-0.24379	0.127718	0.18465	-0.02853	0.042883
198	6.70044	6.44294	7.65821	7.98299	5.90689	6.71425	6.2854	7.01123		-0.39596	-0.48508	-0.14354	0.055316	-0.69036	-0.26874	-0.02853	0.117757
199	4	5.42626	7.85175	5.32193	5	5.04439	4.70044	6.78136		-0.39596	-0.28305	-0.59676	-0.8448	-0.24929	-1.40808	-0.19029	-0.38234
200	5.04439	4.70044	7.07682	6.14975	5.85798	4.90689	5.24793	6.74147		-0.80358	-0.40944	-1.29175	-1.03235	-0.46983	-1.40808	-0.25651	-0.38234
201	4.52356	3.16993	5.75489	6.37504	3.45943	2.58496	4.39232	3.70044		-0.47448	-1.19468	-0.71288	-0.8448	-1.06737	-1.40808	-0.80801	-1.16407
202	3	4.32193	4.32193	6.47573	2.32193	4.24793	3.45943	3.70044		-1.2112	-0.67567	-0.86836	-0.8448	-0.84683	-1.0651	-1.42573	-0.63046
203	4	3.80735	6.35755	5.64386	3.32193	4.32193	4.39232	6.64386		-0.67235	-0.67567	-1.1044	-0.60851	-0.38598	-1.40808	-0.80801	-1.16407
204	6.16993	5.90689	7.35755	7.25739	7.32193	6.98869	8.01123	7.52356		0.225085	-0.13444	0.186273	0.117084	0.306394	0.322024	0.096935	-0.38234
205	5.12928	5.04439	7.26679	6.37504	3.45943	4.90689	4.70044	5.16993		-0.39596	-0.48508	-0.50403	-0.45287	-0.84683	-1.0651	-0.3316	-0.63046
206	5.90689	5.2854	7.21917	6.85798	5.49185	5.39232	6.22882	5.90689		-1.2112	-0.5724	-0.97146	-1.35298	-0.19198	-0.61172	-0.64625	-0.49073
207	5.58496	6.14975	7.02237	7.41785	5.16993	4.58496	4	6.02237		-0.80358	-0.96501	-0.71288	-0.3911	-0.38598	-0.72213	-1.42573	-0.63046
208	4.90689	6.52356	7.31288	7.16993	5.97728	5.39232	6.08746	6.93074		-0.80358	-0.40944	-0.54807	-0.71173	-0.84683	-0.61172	-0.80801	-0.38234
209	3.70044	3.16993	6.96578	3.32193	4.32193	3.58496	1.58496	1.58496		-0.97276	-0.67567	-1.1044	-1.03235	-0.69036	-0.86448	-1.03599	-0.63046
210	4.80736	5.70044	7.43463	7.01123	6.08746	5.85798	5.67242	7.26679		0.27412	-0.17978	0.256153	0.291607	0.306394	0.204056	-0.3316	0.000621
211	4.80736	5.49185	7.07682	6.65821	5.83289	4.32193	6.12928	4.39232		-0.67235	-1.5873	-0.86836	-0.8448	-1.06737	-1.40808	-0.52079	-0.38234
212	5.72792	4.9542	7.35755	6.20945	4.08746	4.24793	4.52356	4.16993		-1.61883	-0.96501	-0.71288	-0.45287	-1.44438	-1.40808	-0.41827	-0.49073
213	6.52356	6.84549	8.04439	7.8009	6.16993	6.26679	7.33985	6.02237		-0.20868	-0.96501	-0.16321	0.055316	0.09663	-0.06811	-0.07746	-0.21891
214	5.32193	6.70044	7.58496	7.16993	4.58496	5.67242	5.78136	5.24793		-0.20868	0.080515	0.030798	-0.16652	0.09663	0.222731	0.199449	0.212061
215	4.52356	4.16993	6.35755	6.52356	4.24793	5.49185	5.72792	5.35755		-0.67235	-0.67567	-0.50403	-0.13224	-0.56899	-0.44523	-1.42573	-0.63046
216	6.22882	6.26679	7.75489	7.2854	5.97728	5.72792	6.98869	7.49985		-0.06686	-0.09246	0.195608	0.364797	-0.24929	0.204056	0.016473	0.000621
217	5.24793	3.80735	7.58496	5.9542	6.2854	6.06609	6.64386	6.59991		-0.26473	-0.17978	-0.20524	-0.20354	-0.09282	0.022103	-0.80801	-0.63046
218	5.64386	6.33985	7.16993	7.44294	6.47573	5.32193	6.2854	6.93074		-0.47448	0.163555	0.0925	0.032748	-0.00897	0.143392	0.312281	0.290999
219	1.58496	0	5.2854	0	4.32193	1.58496	3.45943	6.02237		-1.61883	-0.96501	-1.1044	-0.8448	-0.69036	-0.86448	-0.52079	-1.16407
220	6.62936	6.18982	8.30834	7.22882	6.32193	6.72792	7.31288	7.04439		-0.15751	-0.34273	0.279854	0.171566	0.519629	0.258089	-0.02853	0.589803
221	6.26679	6.30378	7.98869	7.22882	5.58496	5.42626	6.2854	6.32193		-0.97276	-1.5873	-0.86836	-0.8448	-1.06737	-0.86448	-1.42573	-1.16407
222	6.02237	6.04439	6.85798	7.70044	5.72792	5	6.90689	6.40939		-0.97276	-0.67567	-1.1044	-1.35298	-0.69036	-0.26874	-0.52079	-0.29379
223	5.9542	6.04439	6.91886	7.39232	7.10852	6.14975	7.27612	7.26679		-0.11044	-0.09246	-0.25149	-0.24379	-0.14014	-0.03618	0.016473	0.081761
224	4	5.42626	6.08746	6.78136	3.70044	4.45943	4.39232	5.16993		-0.97276	-0.80206	-0.78411	-0.60851	-0.69036	-0.13892	-0.52079	-0.63046
225	7.50779	7.93664	9.28309	8.86419	8.43879	8.49586	9.39232	9.66888		0.488558	0.581352	0.406972	0.427972	0.613873	0.609523	0.22985	0.454428
226	7.43463	7.70736	9.17991	8.36194	7.93664	7.67948	8.40939	8.75822		0.419292	0.529823	0.572367	0.618796	0.4574	0.452997	0.522961	0.212061
227	7.08746	6.75489	8.2621	8.16491	7.34873	7.03342	7.88264	8.15482		-0.11044	-0.48508	0.186273	-0.01599	0.028552	-0.26874	-0.41827	-0.38234
228	8.79766	8.52356	10.1421	9.72962	7.88264	8.00563	8.42206	8.80735		0.419292	0.458027	0.603974	0.66229	0.601368	0.601065	0.286124	-0.09685
229	6.47573	6.18982	8.39232	7.44294	6.53916	6.88264	7.44294	6.96578		-0.56514	-1.19468	-0.07231	-0.24379	-0.04928	-0.13892	-0.52079	-0.63046
230	3.45943	3.45943	6.96578	3.32193	2	2.58496	0	2.58496		-0.80358	-0.5724	-0.78411	-1.35298	-0.46983	-1.40808	-1.42573	-1.16407
231	6.67242	6	7.69349	7.49185	5.83289	5.04439	7.14975	7.52356		0.04732	-0.34273	0.264189	0.076835	-0.24929	-0.32087	-0.02853	-0.29379
232	3	3.45943	4.90689	6.20945	3.45943	4	2.58496	4		-1.61883	-0.67567	-0.78411	-1.35298	-0.38598	-0.72213	-0.3316	-0.63046
233	5.64386	6.18982	7.35755	8	5	4.90689	6.02237	5.24793		-0.47448	-0.80206	-0.36072	-0.24379	-0.31335	-0.32087	-0.64625	-0.63046
234	8.10852	7.72792	9.5812	9.12928	7.25739	7.47573	7.74147	8.21432		0.758799	0.458027	0.615291	0.656322	0.661199	0.517629	0.096935	0.081761
235	6.30378	5.2854	7.62205	7.31288	6.55459	7.03342	7.74147	8.11894		0.011668	-0.34273	0.295006	0.23547	0.473637	0.486367	-0.07746	-0.09685
236	5.72792	6.30378	7.47573	7.16993	6.24793	5.85798	6.64386	5.42626		-0.39596	-0.01683	-0.02528	0.317312	0.261042	0.022103	-0.02853	-0.15406
237	5.64386	6.18982	7.85175	7.22882	6.47573	6.89482	7.91289	7.40088		-0.32669	-0.28305	0.030798	-0.04243	-0.00897	-0.06811	0.16731	-0.09685
238	6.70044	6	7.87652	7.56224	4.70044	5.32193	5.16993	6.12928		-0.26473	0.017513	-0.0561	-0.10032	-0.14014	-0.44523	-0.41827	-0.09685
239	6.02237	5.42626	7.5157	6.61471	4.32193	5.24793	4.39232	5.42626		-0.32669	-0.22906	-0.08912	0.055316	-0.31335	-0.61172	-0.80801	-0.63046
240	4.70044	3.58496	7.39232	6.02237	3.70044	4.75489	4.9542	5.49185		-0.47448	-0.96501	-0.27647	-0.52417	-0.56899	-0.61172	-0.41827	-1.16407
241	4.39232	5.2854	6.44294	6.85798	5.04439	5.04439	5.72792	5.35755		-0.80358	-0.22906	-0.20524	-0.13224	-0.04928	-0.06811	0.016473	0.182615
242	7.85798	7.02237	8.8009	8.66178	7.30378	7.63663	7.8392	7.86419		0.419292	0.426551	0.482361	0.483547	0.626096	0.672441	0.540263	0.399383
243	5.72792	6.61471	8.30834	6.94252	6.2854	6.24793	6.61471	7.06609		0.112729	0.300156	0.309676	0.171566	-0.00897	0.306798	-0.07746	0.151267
244	5.12928	4.32193	7.35755	5.72792	4.08746	5.58496	6.64386	5.35755		-0.02629	-0.48508	-0.20524	-0.10032	-0.31335	-0.44523	-1.42573	-0.38234
245	2.58496	0	6.79442	0	1	2	1.58496	3		-0.97276	-0.80206	-0.50403	-0.8448	-1.06737	-0.26874	-0.52079	-0.49073
246	4.70044	3.80735	5.97728	6.47573	4.9542	4.64386	4.39232	5.72792		-0.39596	-1.5873	-0.97146	-0.45287	-0.46983	-0.44523	-0.80801	-0.63046
247	4	4.32193	5.45943	6.70044	4.16993	3.16993	6.40939	5.16993		-0.15751	-0.13444	-0.0561	-0.24379	-0.14014	-0.32087	-0.52079	-1.16407
248	6.79442	7.02237	8.04439	8.17991	6.06609	5.49185	6.84549	7.19967		-0.26473	-0.5724	-0.08912	0.135966	-0.38598	-0.32087	-0.13105	-0.38234
249	4	3.45943	5.08746	6.47573	2	4	3.70044	4.39232		-0.97276	-1.19468	-1.1044	-0.60851	-0.84683	-0.61172	-0.64625	-1.16407
250	4.80736	4.70044	7.35755	5.32193	5.39232	5.49185	5.97728	5.04439		-0.26473	0.017513	-0.46382	-0.3911	-0.69036	-0.32087	-0.41827	-1.16407
251	5.9542	4.45943	7.31288	6.42626	6.78136	5.97728	7.04439	7.11894		0.04732	-0.22906	0.125917	-0.24379	0.348254	0.322024	-0.3316	0.000621
252	6.30378	6.72792	7.96578	7.53916	5.42626	5.85798	5.97728	6.44294		0.04732	-0.34273	-0.0561	0.204621	-0.19198	-0.61172	-0.3316	-0.63046
253	2.58496	4	5.97728	5.64386	5.80736	3.16993	4.52356	4.52356		-1.61883	-1.5873	-0.50403	-0.8448	-0.56899	-0.44523	-0.80801	-0.63046
254	3	4	6.2854	6.02237	5.32193	3.45943	5.90689	5.24793		-0.97276	-1.5873	-0.59676	-0.8448	-1.44438	-1.40808	-0.19029	-0.38234
255	4.39232	4.16993	6.08746	6.61471	4	1.58496	4.80736	6.02237		-0.47448	-0.67567	-0.78411	-0.33662	-1.06737	-0.44523	-0.52079	-0.21891
256	5.12928	5.12928	7.35755	6.78136	6.72792	6.75489	7.40088	7.98299		-0.26473	-0.67567	-0.07231	-0.16652	0.157126	0.351139	0.133223	0.212061
257	6.9542	6.52356	7.98869	8.08215	6.75489	6.94252	6.84549	7.33985		0.361402	0.080515	0.370474	0.135966	0.127718	0.322024	0.016473	0.151267
258	4.52356	4	7.31288	4	3.80735	4.75489	4.16993	4.52356		-1.61883	-1.5873	-0.78411	-0.8448	-0.56899	-0.44523	-0.80801	-0.8274
259	5.32193	6.37504	8.16992	6.97728	5.70044	4.85798	5.97728	7.41785		-0.20868	0.017513	-0.42684	-0.8448	-0.46983	-0.86448	-0.02853	-0.09685
260	6.30378	6.33985	8.14466	8.08215	6.04439	6.44294	7.31288	7.04439		-0.11044	-0.05338	0.176746	0.341663	0.127718	0.351139	0.25869	0.151267
261	4	2.80735	6.85798	2.80735	2.80735	1.58496	4.70044	4.52356		-0.67235	-0.5724	-0.78411	-0.8448	-1.44438	-0.37915	-0.80801	-0.38234
262	4.90689	4.9542	7.39232	6.32193	5.55459	5.67242	5.85798	6.02237		-1.2112	-0.80206	-0.97146	-1.35298	-0.69036	-0.86448	-0.80801	-0.63046
263	5.58496	5.04439	7.55459	6.47573	4.85798	6.10852	6.12928	5.64386		-0.20868	-0.48508	-0.12468	-0.07047	-0.19198	-0.5215	-0.64625	-0.38234
264	5.78136	4.9542	7.85175	6.02237	4.9542	4.90689	5.58496	6.32193		-0.67235	-0.40944	-0.65118	-0.71173	-0.24929	-0.5215	-0.52079	-0.21891
265	4.70044	5.04439	7.21917	6.08746	3	4.08746	3.70044	3.70044		-0.97276	-0.05338	-0.27647	-0.01599	-0.56899	-0.72213	-0.80801	-1.16407
266	5.64386	6.30378	7.43463	7.16993	6.14975	5.67242	6.78136	5.42626		0.04732	-0.09246	0.068798	0.009021	0.028552	-0.06811	-0.13105	-0.21891
267	6.22882	5.90689	7.35755	7.46761	6.50779	6.06609	6.64386	7.70736		-0.32669	-0.96501	-0.25149	-0.16652	-0.38598	-0.00618	-0.3316	0.081761
268	1.58496	3.80735	7.26679	5.08746	3.45943	2.58496	4	3.45943		-0.97276	-0.80206	-1.61204	-0.52417	-0.46983	-0.5215	-0.41827	-0.09685
269	3.45943	4.90689	7.26679	4.45943	3.90689	5.49185	4.70044	4.9542		-0.32669	-0.96501	-0.36072	-0.8448	-0.04928	-0.00618	-0.52079	-0.21891
270	8.80413	8.79766	10.1293	9.90839	8.69	8.91886	9.22882	9.56033		0.758799	0.722333	0.812477	0.83783	1.08174	0.913242	0.885704	0.782347
271	1.58496	5.61471	5.97728	7.22882	4.70044	2.80735	5.42626	5.16993		-0.97276	-0.67567	-0.71288	-0.33662	-0.84683	-0.37915	-0.41827	-1.16407
272	5.72792	6.14975	7.7879	6.65821	5.16993	6.20945	7.07682	6.67242		-0.39596	-0.96501	-0.71288	-1.35298	-0.31335	-0.5215	-0.3316	-0.09685
273	5.9542	6.55459	7.93664	6.97728	6.12928	5.64386	6.18982	6.78136		-0.67235	-0.17978	-0.36072	-0.60851	-0.84683	-0.13892	-0.3316	0.042883
274	5.58496	5.67242	7.39232	7.5157	6.76818	6.53916	7.24793	7.61471		-0.06686	-0.13444	0.056476	0.135966	0.387121	0.18465	-0.3316	-0.09685
275	4.52356	4	7.07682	5.20945	5.2854	5.32193	4.52356	5.04439		-0.80358	-0.80206	-0.71288	-1.35298	-0.56899	-0.61172	-0.25651	-0.8274
276	4.16993	4.32193	7.31288	4.9542	3.80735	3.45943	5.35755	3.45943		-0.32669	-0.5724	-0.59676	-0.60851	-0.56899	-0.44523	-0.3316	-0.38234
277	5.72792	4.9542	7.98869	6.20945	5.04439	4.58496	5.72792	6.18982		-1.61883	-0.28305	-0.46382	-0.60851	-0.84683	-1.40808	-0.52079	-1.16407
278	4	3.16993	5.97728	6.97728	4.39232	5.75489	6.02237	6.37504		-0.26473	-0.67567	-0.3926	-0.16652	-0.24929	-1.0651	-0.52079	-1.16407
279	6.59991	7.27612	8.65464	7.89482	6.62936	6.78136	7.59991	8.03892		0.471991	0.339235	0.534016	0.533155	0.504726	0.556457	0.312281	-0.09685
280	5.72792	5.9542	7.5157	6.74147	6.22882	6.20945	6.93074	5.97728		-0.02629	-0.96501	0.186273	-0.07047	-0.04928	0.143392	-0.25651	-1.16407
281	4.90689	4.45943	7.07682	5.9542	5.45943	4.08746	5.16993	4.39232		-0.97276	-0.96501	-0.33089	-0.45287	-0.31335	-0.61172	-0.3316	-0.38234
282	6.52356	5.55459	7.75489	6.85798	7.04439	6.83289	6.71425	6.87036		-0.11044	-0.28305	0.103909	0.135966	0.473637	0.452997	-0.3316	-0.15406
283	6.89482	6.61471	8.7039	7.7211	7.53916	7.91289	8.56986	8.40514		0.27412	0.163555	0.213731	0.154109	0.489404	0.497009	0.25869	0.000621
284	8.17991	8.29002	9.74315	9.2854	8.55459	8.32193	8.96867	9.41574		0.645356	0.458027	0.56826	0.563498	0.754669	0.556457	0.337275	0.212061
285	2.58496	3.45943	0	6.32193	4.16993	2.80735	4.16993	2.58496		-1.2112	-0.96501	-0.65118	-0.60851	-1.06737	-0.86448	-1.03599	-1.16407
286	5.90689	6.64386	7.90689	7.39232	6.20945	6.10852	7.09803	6.44294		-0.32669	-0.17978	-0.07231	-0.45287	-0.31335	0.18465	-0.3316	0.000621
287	5.58496	6.08746	7.65821	6.61471	4.85798	5.58496	5.72792	5.97728		-1.61883	-1.5873	-0.86836	-0.71173	-0.69036	-0.86448	-0.64625	-1.16407
288	5.83289	6.26679	7.35755	7.25739	4.75489	4.32193	5.90689	6.08746		-0.47448	-0.09246	-0.01061	-0.10032	-0.38598	-0.72213	-0.3316	0.042883
289	5.83289	5.61471	7.26679	7.01123	4.85798	4.32193	5.85798	6.74147		-0.32669	-0.40944	-0.65118	-0.24379	-0.04928	-0.17853	-0.13105	-0.38234
290	6.22882	5.90689	7.85175	6.70044	6.32193	6.40939	7.74147	6.40939		0.419292	-0.22906	0.176746	0.032748	0.157126	0.098378	-0.25651	-0.38234
291	4.90689	2.80735	6.72792	5.55459	3.80735	3.16993	1.58496	0		-0.80358	-1.5873	-0.59676	-0.8448	-1.44438	-0.61172	-1.42573	-1.16407
292	6.70044	5.90689	8.23841	7.13955	6.50779	6.82018	7.87036	7.97154		0.340766	-0.05338	0.068798	0.397462	0.211562	0.322024	-0.13105	0.337292
293	3.45943	4.70044	6.18982	6.20945	4	4.24793	4.70044	6.18982		-0.39596	-0.34273	-0.27647	-0.04243	-0.19198	-0.32087	-0.19029	-0.38234
294	3.45943	4.32193	4.90689	6.70044	2.80735	2.80735	5.72792	3.70044		-0.11044	-0.96501	-1.61204	-0.52417	-0.56899	-1.40808	-0.80801	-1.16407
295	5.64386	5.80736	7.69349	6.61471	4.85798	5.42626	5.78136	4.52356		-0.06686	-0.5724	-0.86836	-0.3911	-0.09282	-0.61172	-0.3316	-1.16407
296	2.58496	2.80735	6.2854	3.32193	3.45943	5.24793	5.16993	4.39232		-0.32669	-0.48508	-1.1044	-0.52417	-0.84683	-1.40808	-1.42573	-1.16407
297	4.39232	0	3.90689	6.32193	3.45943	0	5.58496	2.58496		-0.80358	-0.96501	-0.42684	-0.8448	-1.44438	-0.86448	-1.42573	-1.16407
298	6.72792	6.89482	8.34873	7.67948	6.18982	5.93074	6.80736	6.64386		-0.67235	-0.13444	-0.36072	-0.16652	-0.31335	-0.61172	-1.03599	-0.21891
299	7.01123	6.87036	8.65464	8.224	6.18982	6.45943	7.04439	6.96578		0.04732	0.049889	0.351083	0.154109	0.028552	0.258089	0.016473	-0.29379
300	6.72792	6.33985	8.07146	7.70044	6.16993	5.93074	7.54689	7.11894		-0.39596	-0.5724	-0.12468	-0.52417	-0.46983	-0.44523	-0.3316	-1.16407
301	7.43463	7.22882	8.59991	8.683	7.47573	7.56224	8.48382	8.52748		-0.26473	0.049889	-0.04043	-0.04243	-0.31335	0.121396	-0.52079	-0.09685
302	6.30378	5.12928	8.01681	6.20945	5.83289	5.58496	5.97728	6.74147		0.319379	-0.28305	0.103909	0.250156	0.348254	0.098378	0.096935	-0.21891
303	4.90689	4.32193	6.65821	6.14975	5.2854	4.58496	6.08746	1.58496		-0.97276	-0.80206	-0.71288	-0.52417	-1.06737	-1.0651	-0.3316	-0.8274
304	4.90689	4.9542	7.12928	6.85798	1	4.85798	4.9542	4.70044		0.198944	-0.05338	-0.04043	-0.16652	-0.09282	-0.06811	-0.19029	-0.29379
305	4.39232	3.58496	6.18982	6.37504	4.08746	4.45943	5.67242	5.97728		-0.80358	-0.34273	-0.65118	-1.35298	-0.24929	-0.86448	-1.03599	-0.49073
306	5.32193	5.61471	6.79442	7.13955	5.49185	5.75489	5.78136	6.71425		-0.15751	-0.48508	-0.78411	-0.60851	-0.69036	-0.10225	-0.3316	-0.21891
307	5.24793	6.75489	7.69349	7.56224	7.03342	7.04439	7.8392	7.94252		-0.26473	0.188734	-0.07231	-0.24379	0.348254	-0.00618	-0.13105	-0.38234
308	4.52356	5.49185	6.35755	6.85798	4.75489	5.49185	5.78136	6.02237		-0.67235	-1.19468	-0.86836	-1.03235	-1.06737	-1.40808	-1.03599	-0.09685
309	4.39232	2.32193	7.02237	2.80735	3.45943	2.80735	4.70044	3		-0.67235	-1.19468	-0.86836	-1.35298	-0.84683	-0.72213	-0.80801	-1.16407
310	4.90689	5.20945	6.65821	6.89482	4.64386	4.64386	4.16993	5.49185		-0.67235	-0.28305	-0.22779	-0.33662	-0.46983	-0.61172	-0.64625	-0.21891
311	5.58496	6.08746	6.91886	7.22882	4.24793	4.90689	5.58496	6.2854		-0.80358	-0.5724	-0.59676	-0.60851	-0.31335	-0.72213	-0.80801	-1.16407
312	3.70044	6.61471	7.16993	7.04439	6.93074	6.39232	7.93074	7.09803		-0.11044	-0.09246	0.167017	0.26439	0.211562	0.16445	0.384158	-0.38234
313	6.76818	6.89482	8.41363	7.87652	4.80736	5.20945	6.37504	6.18982		-0.02629	0.049889	0.302399	0.26439	0.028552	-0.26874	-0.25651	0.000621
314	5.12928	5.49185	7.65821	6.42626	4.70044	5.20945	6.64386	6.84549		-0.20868	-0.48508	-0.20524	0.009021	-0.19198	-0.22158	-0.52079	-0.49073
315	4.39232	3.80735	7.07682	4.24793	3.16993	3.58496	3	1.58496		-0.80358	-0.96501	-0.59676	-0.60851	-0.38598	-0.86448	-0.41827	-0.63046
316	5.32193	5.04439	7.7211	5.80736	6.78136	6.79442	7.85175	7.86419		-0.32669	-0.34273	-0.42684	-0.52417	0.4574	0.547032	0.337275	0.314697
317	6.22882	5.42626	7.47573	6.94252	6.32193	5.72792	6.56986	5.97728		-0.39596	-0.40944	-0.22779	0.135966	0.261042	-0.32087	-0.13105	-0.38234
318	7.58496	6.12928	8.6865	7.74147	7.46761	7.06609	7.54689	8.46761		-0.32669	0.235963	-0.08912	0.055316	0.157126	0.306798	0.016473	-0.09685
319	5.72792	5.70044	7.7211	6.56986	5.08746	5.49185	5.24793	6.18982		-0.20868	-0.34273	-0.25149	-0.28788	0.211562	0.074236	0.22985	0.000621
320	6.83289	7.02237	8.32643	8.20945	6.56986	7.09803	8.31288	8.19476		0.04732	-0.28305	0.176746	0.076835	0.236865	0.240726	0.058142	-0.04567
321	3	3.58496	4.90689	6.02237	5.24793	5.52356	5.67242	6.74147		-0.32669	-1.5873	-1.61204	-0.8448	-0.31335	-0.32087	-1.03599	-1.16407
322	4.16993	3.45943	6.35755	6.08746	6.04439	5.64386	6.49185	6.32193		-0.39596	-0.40944	-0.65118	-0.33662	-0.09282	0.048856	-0.19029	0.151267
323	6.59991	6.94252	8.54689	7.60733	6.35755	6.88264	8.05528	8.10329		0.471991	0.502187	0.440798	0.220302	0.306394	0.417212	0.384158	0.314697
324	6.62936	5.70044	7.96578	6.82018	6.97728	7.14975	7.7879	8.06609		-0.26473	-0.48508	-0.08912	0.23547	0.236865	0.464372	0.361205	0.239823
325	1.58496	4.45943	7.02237	4.45943	4.32193	0	4.39232	2.58496		-0.80358	-0.28305	-0.59676	-1.03235	-0.31335	-0.37915	-0.3316	-0.63046
326	6.55459	6.04439	8.04439	7.2854	5.42626	5	5.16993	6.64386		0.011668	0.080515	-0.07231	0.055316	0.157126	-0.00618	-0.19029	-0.21891
327	6.39232	6.96578	8.21917	8.20945	5.67242	6.78136	6.61471	6.87036		0.112729	0.188734	0.222533	0.278199	-0.00897	-0.26874	-0.3316	-0.21891
328	5.83289	5.49185	7.21917	7.19967	3.32193	3.80735	5.52356	4.70044		-0.67235	-1.19468	-0.42684	-0.60851	-0.24929	-0.44523	-1.03599	-1.16407
329	6.76818	6.26679	8.41363	7.53916	5.70044	5.24793	6.18982	5.85798		-0.26473	-0.13444	0.195608	0.097397	-0.38598	-0.00618	-0.64625	-0.21891
330	4.16993	6.08746	7.39232	7.07682	6.12928	4.58496	6.96578	6.32193		-0.32669	-0.13444	-0.36072	-0.16652	-0.31335	-0.06811	-0.80801	-1.16407
331	4.52356	5.35755	7.21917	5.9542	4.64386	4.58496	3.45943	4.16993		-0.80358	-0.40944	-0.65118	-0.10032	-0.24929	-0.32087	-1.42573	-1.16407
332	5.83289	6	8.2621	6.61471	5.97728	5.64386	6.84549	7.40088		-0.39596	-0.40944	-0.07231	-0.28788	-0.56899	-0.44523	-0.80801	-0.09685
333	5.83289	6.94252	7.96578	7.94837	6.12928	6.85798	7.24793	7.41785		-0.20868	-0.17978	0.080801	-0.04243	-1.06737	0.204056	-0.25651	-0.38234
334	4	3.45943	6.72792	5.20945	5.88264	5.85798	6.22882	5.16993		-0.32669	-0.67567	-0.59676	-0.33662	-0.19198	-0.22158	-0.19029	-0.38234
335	6.59991	7.06609	8.45121	7.87652	6.96578	7.32193	7.77479	7.52356		-0.39596	-0.05338	0.15708	0.188389	-0.09282	0.291089	0.133223	0.042883
336	5.78136	6	7.69349	6.82018	6.24793	5.88264	6.80736	7.06609		0.565039	0.017513	0.323895	0.563498	0.715095	0.672441	0.689092	0.266085
337	4.80736	3.16993	6.65821	5.9542	5.39232	5.24793	5.67242	6.40939		-0.67235	-0.34273	-0.59676	-0.33662	-0.04928	-0.00618	-0.52079	-0.38234
338	6.30378	6.26679	7.12928	7.7211	6.45943	6.35755	6.2854	7.57743		0.112729	-0.13444	-0.01061	-0.10032	-0.04928	0.16445	-0.41827	0.000621
339	7.53138	7.56224	9.21432	8.36194	7.27612	7.72792	8.25739	8.54689		0.142894	0.357808	0.302399	0.353375	0.4574	0.222731	0.16731	0.042883
340	6.30378	6.98869	8.61839	7.76155	6.45943	6.61471	7.31288	7.86419		-0.11044	0.320033	-0.08912	-0.20354	-0.04928	-0.17853	-0.19029	-0.38234
341	3.45943	3.80735	7.12928	4.80736	4.70044	4.32193	4.52356	4.70044		-0.67235	-0.48508	-1.1044	-0.8448	-0.84683	-1.40808	-0.25651	-0.63046
342	5.12928	3.45943	6.91886	5.64386	5.35755	4.45943	4.9542	6.08746		-0.15751	-0.48508	-0.12468	-0.33662	-0.69036	0.121396	-0.52079	-1.16407
343	6.83289	7.01123	7.69349	8.56224	6.6865	6.35755	7.46761	7.21917		0.011668	0.109569	0.186273	-0.16652	-0.19198	-0.22158	-0.52079	-0.21891
344	4	4.16993	5.45943	6.42626	3.58496	5.24793	4.80736	4.39232		-0.56514	-1.5873	-1.29175	-0.52417	-1.44438	-0.5215	-1.42573	-1.16407
345	5.78136	6.84549	7.93664	7.33985	6.39232	6.35755	7.17991	7.31288		0.04732	0.080515	0.264189	0.097397	0.028552	-0.06811	0.286124	-0.09685
346	6.16993	6.08746	7.35755	7.41785	5.70044	5.42626	6.96578	6.2854		0.250113	0.163555	0.030798	-0.16652	0.157126	0.240726	-0.13105	-0.04567
347	3.70044	5.90689	7.43463	5.80736	5.04439	5.12928	5.52356	6.40939		-0.11044	-0.01683	0.00361	-0.13224	-0.09282	-0.32087	-0.80801	-0.63046
348	4.90689	4.45943	6.79442	6.78136	4.08746	4.75489	5.04439	4.39232		-0.67235	-0.40944	-0.65118	-0.71173	-0.56899	-1.0651	-0.80801	-0.8274
349	5.49185	5.90689	7.65821	7.2854	6.58496	6.24793	6.71425	7.09803		-0.26473	0.049889	0.204759	0.204621	0.327727	0.240726	-0.02853	-0.29379
350	3	5.2854	7.21917	6.89482	5.88264	5.80736	6.08746	6.02237		0.142894	0.188734	0.287492	0.250156	0.261042	0.204056	0.384158	-0.15406
351	7.43463	6.96578	8.51175	8.37504	7.10852	6.91886	8.13443	8.14466		0.27412	0.543151	0.572367	0.525248	0.903938	0.601065	0.573347	0.662797
352	5.83289	6.18982	8.30834	7.44294	6.72792	6.6865	7.3837	7.57743		0.225085	0.188734	0.204759	0.375943	0.534134	0.452997	0.540263	0.314697
353	6.30378	5.85798	7.5157	7.2854	6.06609	6.35755	7.77479	6.98869		0.112729	0.109569	0.125917	0.154109	0.4574	0.322024	0.25869	0.081761
354	1.58496	4	5.85798	6.52356	2.32193	4.45943	0	4		-1.61883	-1.19468	-1.1044	-0.71173	-1.44438	-1.40808	-1.42573	-1.16407
355	6.35755	6.22882	7.85175	7.31288	6.83289	7.34873	7.82018	7.31288		0.225085	0.109569	0.213731	0.076835	0.387121	-0.06811	0.016473	-0.38234
356	6.67242	7.18982	8.7039	7.8392	6.45943	6.71425	6.40939	7.41785		-0.02629	0.137205	0.195608	0.278199	0.09663	-0.06811	-0.07746	-0.09685
357	5.32193	3.16993	6.08746	6.61471	6.44294	6.71425	7.09803	7.6865		-0.56514	-0.22906	-0.0561	-0.24379	0.028552	0.18465	0.199449	0.212061
358	3.70044	3.16993	6.96578	6.20945	4.52356	4.24793	5.42626	4.80736		-0.67235	-0.40944	-0.46382	-0.45287	-1.06737	-0.72213	-1.42573	-0.21891
359	6.55459	6.96578	7.90689	8.29462	5.70044	5.24793	5.52356	6.93074		0.381339	0.163555	0.370474	0.250156	-0.14014	0.074236	-0.02853	-0.21891
360	4.52356	3.80735	7.69349	6.14975	5.04439	4.32193	5.42626	5.35755		-0.32669	0.017513	-0.01061	-0.10032	-0.24929	-0.17853	-1.42573	-0.38234
361	6.06609	6.26679	7.90689	7.16993	6.56986	6.40939	7.54689	7.97154		0.340766	0.017513	0.456825	0.278199	0.683402	0.583701	0.486672	0.314697
362	7.53138	6.91886	8.98869	8.19476	8.04439	7.74819	8.31288	9.20701		-0.20868	0.393222	0.351083	0.26439	0.562033	0.464372	0.505109	0.399383
363	6.44294	5.49185	7.12928	7.41785	5.58496	5.67242	5.90689	6.98869		-0.32669	0.080515	0.103909	-0.10032	-0.38598	-0.32087	-0.80801	-0.09685
364	4.90689	2.80735	7.26679	4.9542	3.80735	3.80735	5.24793	3		-1.61883	-1.5873	-0.50403	-1.03235	-1.44438	-0.61172	-0.52079	-1.16407
365	5.9542	5.12928	6.65821	7.22882	4.58496	4.45943	5.16993	6.08746		0.198944	0.163555	-0.04043	-0.13224	0.028552	0.143392	0.133223	0.042883
366	6.12928	5.85798	8.04439	6.37504	6.40939	5.49185	6.84549	7.01123		-0.80358	-0.13444	-0.36072	-0.24379	-0.69036	-0.5215	-0.3316	-0.21891
367	4	4	7.55459	5.72792	5.2854	4.90689	4.52356	5.58496		-0.39596	-0.34273	-0.25149	-0.10032	-0.24929	-0.61172	-0.64625	-0.29379
368	5.90689	6.47573	7.90689	7.46761	5.72792	5.64386	6.02237	6.52356		-0.47448	-0.09246	-0.16321	0.097397	-0.00897	-0.00618	-0.07746	-0.09685
369	6.52356	7.20945	8.41363	7.91289	7.74819	7.27612	8.57743	8.55842		0.142894	0.300156	0.125917	0.304638	0.306394	0.42943	0.337275	0.151267
370	3.70044	1.58496	4.32193	6.20945	2.80735	3.58496	4.39232	4.80736		-0.47448	-0.67567	-0.65118	-1.35298	-1.06737	-0.61172	-1.42573	-0.49073
371	6.22882	5.85798	8.19476	6.61471	6.61471	6.64386	7.12928	7.3837		-0.11044	-0.05338	0.15708	0.032748	-0.09282	0.143392	-0.52079	-0.38234
372	4	1.58496	6.08746	4.9542	5.93074	5.52356	5.78136	6.22882		-0.20868	-0.34273	-0.33089	-0.33662	-0.04928	0.143392	-0.52079	-0.63046
373	5.04439	5.61471	7.47573	6.37504	6.08746	4.45943	5.72792	6.49185		-0.39596	-0.67567	-0.42684	-0.13224	-0.84683	-0.44523	-1.42573	-0.63046
374	5.64386	6.49185	7.98869	7.04439	6.32193	6.06609	6.78136	6.67242		-0.15751	-1.19468	0.115044	0.117084	0.368035	0.074236	-0.07746	-0.09685
375	4.70044	5.12928	6.35755	6.74147	3.80735	4.75489	3.70044	5.35755		-0.67235	-0.80206	-0.97146	-0.60851	-0.69036	-0.44523	-0.80801	-0.63046
376	6.06609	5.12928	7.47573	7.2854	6.62936	7.06609	7.24793	7.06609		0.171586	-0.05338	0.017404	0.171566	0.157126	0.048856	0.25869	-0.09685
377	5.72792	5.20945	7.31288	6.65821	5.85798	6.65821	7.35755	6.49185		-0.32669	-0.48508	-0.22779	-0.24379	0.211562	-0.10225	-0.41827	-0.09685
378	7.10852	6.79442	8.54689	7.78136	6.24793	5.93074	6.98869	7.04439		-0.32669	-0.40944	0.167017	0.135966	-0.56899	-0.22158	0.058142	-0.21891
379	5.12928	5.80736	7.7879	5.9542	5.85798	6.16993	6.74147	6.59991		-0.32669	-0.67567	-0.65118	-0.45287	-0.38598	-0.44523	-0.3316	-0.38234
380	5.90689	6.14975	7.35755	7.31288	6.70044	6.49185	7.12928	7.19967		-0.06686	0.137205	0.167017	0.076835	0.284191	0.306798	0.312281	0.290999
381	5.9542	5.67242	7.02237	7.25739	5.42626	4.32193	6.22882	6.67242		0.080934	-0.09246	-0.3926	-0.13224	-0.14014	-0.32087	0.058142	-0.09685
382	6.9542	6	7.93664	7.65105	5.08746	5.88264	5.72792	6.84549		0.112729	-0.13444	0.272088	-0.04243	0.063655	-0.26874	-0.07746	0.151267
383	5.32193	6.78136	8.23841	7.13955	5.04439	5.20945	6.02237	7.06609		-0.56514	-0.34273	-0.12468	-0.16652	-0.46983	-0.32087	-0.13105	0.000621
384	6.70044	6.52356	7.82018	7.82018	5.20945	5.04439	5.52356	4.9542		0.297184	0.109569	0.376761	0.492193	0.284191	0.16445	-0.02853	0.151267
385	6.62936	6.52356	8.14466	7.46761	6.35755	7.19967	7.58496	6.59991		0.319379	0.212841	0.13654	0.317312	0.327727	0.274864	0.199449	0.337292
386	5.12928	6.33985	7.7211	6.85798	6.37504	6.16993	7.31288	6.71425		0.171586	-0.22906	0.204759	0.188389	0.284191	0.291089	0.096935	-0.09685
387	4	4.32193	5.75489	6.42626	5.42626	5.42626	5.90689	7.06609		-0.80358	-1.5873	-0.59676	-0.33662	-0.46983	-0.44523	-0.80801	-1.16407
388	6.02237	6.04439	7.7211	7.13955	6.06609	6.35755	6.40939	6.80736		-0.02629	0.212841	0.302399	0.26439	0.236865	0.18465	0.133223	0.000621
389	5.24793	6.08746	7.93664	6.65821	6.39232	5.85798	6.98869	7.14975		0.080934	0.049889	0.056476	0.097397	0.261042	0.143392	-0.3316	-0.38234
390	4.70044	6.08746	8.45121	6.94252	5.80736	6.24793	7.19967	7.83289		-0.06686	0.258179	0.017404	-0.07047	-0.00897	0.222731	-0.19029	-0.21891
391	3	3.80735	6.44294	5.08746	6.08746	6	6.40939	6.74147		-0.47448	-0.67567	-0.42684	-0.33662	0.063655	-0.13892	-0.13105	-0.21891
392	3.45943	5.04439	6.79442	6.37504	3.58496	4.75489	5.67242	4.52356		-0.97276	-0.5724	-1.61204	-0.28788	-0.69036	-1.40808	-1.42573	-1.16407
393	6.30378	5.67242	7.7879	6.65821	5.52356	6.45943	5.90689	6.02237		-0.32669	-0.34273	-0.25149	-0.33662	0.028552	-0.32087	-0.07746	-0.38234
394	3	4.90689	6.72792	5.80736	4.70044	5.88264	3.45943	6.22882		-0.15751	-0.5724	-0.20524	0.032748	-0.19198	-0.06811	0.199449	-0.29379
395	7.05528	7.29462	8.94837	7.89482	6.08746	6.79442	7.02237	7.3837		-0.20868	-0.34273	0.302399	0.329648	0.387121	0.391831	0.16731	0.151267
396	1.58496	3.45943	4.64386	5.64386	4.08746	4.45943	5.97728	6.93074		-0.39596	-0.40944	-0.71288	-0.52417	-0.31335	-0.06811	-0.3316	-0.38234
397	5.64386	6.30378	7.5157	7.10852	3.32193	4.08746	0	4		-0.20868	0.357808	0.256153	0.317312	-0.31335	-0.06811	-0.19029	-0.21891
398	4.70044	3.45943	5.45943	6.78136	3.58496	4	4	4.52356		-0.67235	-0.96501	-1.29175	-1.35298	-0.84683	-1.40808	-0.80801	-1.16407
399	3.70044	3.58496	5.61471	6.42626	3.45943	3.80735	5.24793	4.9542		-0.20868	-1.19468	-0.54807	-0.71173	-0.46983	-0.61172	-0.52079	-0.49073
400	4.16993	3.16993	7.12928	4.9542	4.45943	4	2.58496	6.2854		-0.97276	-0.96501	-0.78411	-0.3911	-0.46983	-0.86448	-1.03599	-0.63046
401	2.58496	2.32193	7.12928	0	0	4	4.80736	5.90689		-0.97276	-1.19468	-0.86836	-0.8448	-1.44438	-1.40808	-1.42573	-0.63046
402	4.80736	3.45943	6.79442	6.61471	4.45943	4	4	5.42626		-0.97276	-0.67567	-1.1044	-1.35298	-0.69036	-1.40808	-0.80801	-1.16407
403	4.52356	3.45943	6.96578	5.32193	3.16993	2.80735	4.39232	5.42626		-1.61883	-0.67567	-0.97146	-1.35298	-1.44438	-0.72213	-1.42573	-0.63046
404	3.45943	5.55459	7.02237	6.74147	3.45943	4.64386	5.04439	5.04439		-0.80358	-0.67567	-0.71288	-0.71173	-1.44438	-1.40808	-0.25651	-0.29379
405	6.55459	6.94252	8.63663	7.33985	6.32193	6.59991	7.33985	7.26679		0.198944	0.235963	0.256153	0.418024	0.284191	0.074236	-0.52079	-0.21891
406	6.70044	6.33985	8.16992	7.74147	6.61471	7.29462	7.33985	7.91289		0.080934	0.109569	0.0925	0.154109	0.211562	-0.00618	-0.13105	-0.21891
407	5.49185	4.16993	7.02237	6.32193	3.80735	4.75489	4.70044	4.9542		-0.67235	-0.67567	-0.54807	-0.71173	-0.56899	-0.86448	-0.52079	-0.29379
408	2.58496	3.45943	5.08746	6.52356	3.32193	1.58496	2.58496	0		-0.97276	-1.19468	-0.86836	-0.45287	-0.56899	-0.44523	-1.42573	-1.16407
409	7.23841	7.25739	8.84549	8.53916	8.04439	7.7879	8.51175	9.03617		0.27412	0.300156	0.357638	0.375943	0.562033	0.441354	0.337275	0.314697
410	4.52356	5.35755	7.39232	6.74147	4.75489	5.58496	6.08746	4		-0.15751	-0.34273	-0.0561	-0.04243	-0.14014	-0.32087	-0.25651	-0.63046
411	7.85798	7.45943	9.30378	8.49985	7.81378	7.8009	8.33539	8.44708		0.488558	0.426551	0.611549	0.456593	0.626096	0.753963	0.573347	0.399383
412	0	0	3.45943	3.70044	4.75489	4.45943	6.2854	3		-0.97276	-0.96501	-0.97146	-1.03235	-0.84683	-0.61172	-1.42573	-1.16407
413	5.58496	6.12928	7.5157	6.78136	6.32193	6.24793	6.32193	6.98869		-0.47448	-0.17978	-0.10655	0.009021	0.028552	0.258089	0.16731	0.081761
414	5.24793	5.85798	7.26679	6.61471	5.85798	5.80736	5.04439	6.02237		-0.80358	-0.40944	-0.25149	-0.13224	-0.38598	-0.13892	-0.80801	-0.63046
415	5.90689	5.35755	7.69349	6.37504	5.67242	5.75489	6.61471	7.19967		-0.02629	-0.34273	-0.0561	-0.04243	0.261042	0.048856	-0.25651	-0.63046
416	2.58496	3.80735	6.2854	4.64386	4.16993	3.80735	6.18982	5.58496		-0.97276	-0.48508	-0.50403	-0.8448	-1.06737	-0.44523	-1.42573	-0.63046
417	6.47573	5.9542	7.69349	7.25739	5.49185	6.26679	6.32193	6.44294		-1.61883	-1.5873	-0.16321	-0.13224	-0.84683	-0.10225	-0.19029	-0.38234
418	3.45943	4.16993	3.90689	6.52356	2.80735	2.80735	4.52356	4		-1.2112	-0.48508	-0.71288	-0.8448	-1.44438	-0.86448	-1.42573	-1.16407
419	6.39232	6.26679	8.23841	7.33985	5.49185	6.20945	4.9542	6.08746		-0.02629	0.109569	-0.14354	0.117084	-0.19198	-0.13892	-0.80801	-0.49073
420	0	3.80735	4.32193	6.61471	2.80735	2	3.45943	2.58496		-0.97276	-0.67567	-1.29175	-1.35298	-1.06737	-0.72213	-1.03599	-1.16407
421	5.78136	6.18982	7.5157	7.22882	6.44294	6.53916	6.71425	7.06609		0.142894	-0.17978	-0.0561	-0.16652	0.09663	-0.13892	-1.42573	0.000621
422	0	1.58496	4.64386	4.45943	0	5.52356	2.58496	5.24793		-1.61883	-0.48508	-0.86836	-0.71173	-0.84683	-0.86448	-0.52079	-1.16407
423	6.89482	6.94252	8.6865	7.98299	6.10852	5.85798	7.09803	7.29462		-0.26473	-0.09246	0.068798	-0.24379	-0.09282	-0.10225	0.016473	-0.38234
424	6.35755	4.90689	6.72792	7.60733	4.45943	4.90689	6.40939	5.49185		0.112729	-0.28305	-0.25149	-0.04243	-0.38598	-0.61172	-0.3316	-0.38234
425	5.72792	6.47573	8.04439	7.74147	7.11894	6.49185	7.22882	7.19967		-0.26473	-0.67567	-0.07231	-0.01599	0.368035	0.048856	0.25869	0.081761
426	6.59991	6.87036	8.39232	7.49185	7.10852	7.22882	7.33985	7.91289		0.171586	-0.01683	0.264189	0.097397	0.284191	0.240726	-0.3316	-0.38234
427	5.12928	4.70044	7.87652	5.08746	5.32193	4.90689	5.90689	6.12928		-0.32669	-0.01683	0.043815	-0.13224	-0.38598	-0.22158	-0.25651	-0.38234
428	6.02237	5.90689	7.5157	6.89482	6.59991	6.44294	6.22882	6.67242		-0.80358	-0.40944	-0.71288	-0.52417	-1.44438	-0.72213	-0.41827	-1.16407
429	6.52356	4.58496	7.58496	6.65821	6.71425	7.09803	6.84549	7.14975		-0.32669	-0.05338	0.0925	-0.10032	0.127718	0.204056	-0.52079	-0.38234
430	6.22882	6.18982	7.39232	7.65105	6.06609	7.09803	7.31288	7.85175		0.225085	-0.09246	-0.27647	-0.24379	-0.46983	-0.37915	-0.02853	-0.21891
431	6.52356	4.80736	7.43463	6.94252	5.90689	6.71425	6.61471	5.35755		-0.32669	-0.5724	-0.16321	0.097397	0.09663	-0.10225	-0.02853	-0.38234
432	5.49185	5.20945	7.82018	6.56986	5.85798	5.67242	5.85798	5.16993		-0.26473	-0.28305	-0.08912	-0.16652	-0.00897	0.098378	-0.19029	-0.49073
433	4.90689	5.35755	6.52356	6.78136	2.80735	2.58496	4	4		0.04732	-0.48508	-0.22779	-0.04243	-0.56899	-1.40808	-1.42573	-0.8274
434	6.62936	6.67242	7.96578	8.11374	5.58496	5.72792	7.17991	6.56986		0.593048	0.320033	0.068798	0.291607	-0.24929	0.204056	0.016473	0.151267
435	5.32193	5.80736	7.16993	6.82018	5.55459	5.24793	6.02237	5.35755		-0.06686	0.109569	-0.27647	-0.24379	-0.14014	-0.13892	-0.3316	-0.38234
436	4.16993	4.16993	5.08746	7.01123	4.52356	4.64386	6.37504	5.35755		-0.97276	-0.67567	-0.54807	-0.8448	-0.56899	-1.40808	-1.42573	-0.21891
437	6.76818	5.70044	8.04439	7.31288	4.45943	4.75489	5.58496	5.42626		-0.15751	0.080515	-0.07231	0.009021	-0.46983	-0.10225	0.096935	-0.63046
438	6.39232	5.90689	7.69349	7.31288	5.55459	5.24793	6.74147	7.04439		0.361402	0.258179	0.264189	0.009021	0.028552	0.048856	0.505109	-0.21891
439	6.39232	5.80736	8.14466	6.37504	5.42626	5.88264	6.02237	6.08746		-0.32669	-0.40944	-0.50403	-0.45287	-0.46983	-0.44523	0.058142	-0.21891
440	5.83289	5.61471	7.02237	7.19967	5.58496	5.64386	5.78136	6.02237		-0.32669	-0.67567	-0.86836	-0.3911	-0.69036	-0.86448	-0.3316	-1.16407
441	5.32193	5.20945	7.02237	6.82018	4.9542	5.49185	6.12928	5.42626		-0.56514	-1.19468	-0.50403	-0.52417	-0.69036	-0.44523	-0.80801	-0.09685
442	6.76818	6.26679	8.16992	7.39232	5	5.64386	6.22882	6.49185		-0.47448	-0.48508	-0.20524	-0.3911	-0.56899	-0.86448	-0.80801	-0.8274
443	6.62936	6.37504	7.90689	7.56224	6.9542	7.09803	7.67242	7.97154		-0.02629	0.235963	0.068798	0.055316	0.261042	0.441354	0.486672	0.266085
444	1.58496	4.70044	6.91886	3.70044	3.70044	3.16993	1.58496	4.52356		-0.80358	-1.5873	-1.61204	-1.35298	-1.44438	-0.61172	-0.80801	-0.63046
445	4.80736	6.18982	7.5157	6.47573	4.9542	5.72792	7.12928	6.44294		-0.20868	0.017513	-0.25149	0.032748	-0.09282	-0.5215	-0.25651	-1.16407
446	5.32193	6	7.75489	7.2854	5.70044	5.85798	6.32193	5.49185		0.112729	0.426551	0.080801	0.418024	0.440663	0.098378	0.286124	0.000621
447	2.58496	4.32193	6.52356	4.9542	4.16993	4.75489	5.42626	6.37504		-0.56514	-0.48508	-0.3926	-1.03235	-0.09282	-1.0651	-0.3316	-0.49073
448	4.52356	5.61471	7.31288	6.82018	3.58496	4.75489	3.70044	5.78136		-0.11044	-0.48508	-0.54807	-0.16652	-0.84683	-0.26874	-0.80801	-0.38234
449	5.72792	5.90689	8.07146	6.42626	4.52356	5.72792	6.18982	6.08746		-0.39596	-0.67567	-0.36072	-0.13224	-0.56899	-0.37915	-0.19029	-0.21891
450	4.16993	5.67242	7.35755	5.80736	4.45943	5.49185	5.72792	4.80736		-0.47448	-0.67567	-0.86836	-0.8448	-0.56899	-1.0651	-0.3316	-0.21891
451	4.70044	4.80736	7.39232	5.45943	3.90689	2.80735	0	5.35755		-0.47448	-0.40944	-0.97146	-0.45287	-0.84683	-1.40808	-1.42573	-0.38234
452	4	3.16993	6.96578	4.45943	4.16993	4.58496	5.58496	3.70044		-0.32669	-0.28305	-0.71288	-1.35298	-0.56899	-0.22158	-0.25651	-0.49073
453	5.83289	6.22882	7.16993	7.2854	6.94252	7.07682	8.06609	8.29921		0.319379	-0.34273	0.176746	0.171566	0.4574	0.452997	0.384158	0.239823
454	3.45943	2.80735	3.90689	6.26679	2.58496	3.16993	3.70044	4.16993		-0.39596	-0.96501	-0.71288	-0.33662	-1.06737	-0.44523	-1.42573	-1.16407
455	7.8392	7.34873	9.24793	8.683	8.14975	8.27612	8.97728	9.13443		0.632709	0.235963	0.497031	0.483547	0.704735	0.592459	0.505109	0.471472
456	5.42626	5.90689	7.16993	7.07682	5.97728	6	6.53916	7.6865		-0.20868	-0.22906	-0.12468	0.032748	-0.09282	0.022103	0.096935	-0.29379
457	6.35755	6.18982	8.41363	7.25739	6.79442	6.52356	7.40088	7.61471		-0.32669	-0.34273	0.030798	-0.04243	0.236865	-0.22158	-0.3316	0.081761
458	5.24793	5.20945	7.02237	6.97728	4.64386	4.08746	6.12928	5.42626		-0.67235	-0.67567	-0.50403	-0.8448	-0.56899	-1.40808	-0.3316	-0.15406
459	4.90689	2.32193	7.21917	5.08746	4.70044	4.32193	4.39232	3		-0.97276	-0.67567	-1.61204	-0.71173	-1.44438	-0.32087	-0.52079	-1.16407
460	6.9542	7.23841	8.2621	8.53916	7.94837	7.58496	8.48382	8.56605		0.27412	0.393222	0.395124	0.418024	0.387121	0.626019	0.540263	0.314697
461	7.72792	8.32643	9.82972	8.58496	6.58496	7.53916	8.77149	8.54689		0.225085	-0.05338	0.115044	0.483547	0.423395	0.378636	0.447879	-0.09685
462	5.04439	5.85798	7.5157	6.61471	3.90689	2.80735	4.39232	5.24793		0.112729	0.163555	-0.14354	-0.10032	-0.38598	-0.22158	-1.03599	-0.21891
463	4.90689	5.70044	7.35755	6.42626	6.52356	5.75489	6.64386	5.97728		-0.15751	-0.09246	-0.30288	-0.20354	-0.56899	-0.13892	-0.3316	-0.38234
464	6.39232	5.80736	7.07682	7.5157	6.64386	6.32193	7.52356	8.06609		-0.20868	0.017513	-0.04043	-0.20354	0.028552	-0.17853	-0.02853	-0.38234
465	5.64386	6.22882	7.12928	7.25739	6.12928	5.49185	6.08746	6.2854		0.225085	0.109569	-0.07231	-0.13224	-0.14014	0.222731	-0.07746	0.081761
466	6.12928	5.85798	7.16993	7.44294	5.49185	5.04439	5.97728	6.12928		-0.11044	-0.17978	0.043815	-0.01599	-0.04928	-0.22158	-0.07746	-1.16407
467	6.06609	5.49185	7.87652	6.82018	4.08746	5.80736	5.24793	5.90689		-0.20868	-0.67567	-0.25149	-0.16652	-0.46983	-0.5215	-0.07746	-0.38234
468	2.58496	4.90689	5.2854	6.61471	3	3.45943	5.90689	5.64386		-0.67235	-0.80206	-0.54807	-0.60851	-0.84683	-1.0651	-0.41827	-0.63046
469	6.12928	6.47573	8.07146	7.53916	7.16993	7.04439	7.62205	8.06609		-0.47448	-0.34273	0.176746	0.097397	0.40556	0.291089	0.384158	0.399383
470	6.55459	6.33985	7.98869	7.56224	6.45943	7.22882	7.02237	7.98299		0.171586	-0.01683	0.239649	0.341663	0.601368	0.322024	0.540263	0.379555
471	3	4.32193	5.2854	6.61471	3.58496	4.08746	5.16993	4		-0.97276	-0.96501	-0.97146	-0.8448	-0.84683	-0.61172	-0.80801	-0.63046
472	6.30378	6.22882	8.01681	7.10852	6.85798	6.16993	6.93074	7.29462		-0.47448	-0.28305	-0.12468	-0.20354	0.127718	0.322024	0.016473	0.117757
473	4.39232	4.80736	6.44294	6.78136	3.32193	4.08746	5.67242	6.02237		-0.67235	-0.34273	-0.65118	-0.45287	-0.31335	-0.22158	-0.80801	-0.21891
474	5.90689	6.12928	7.31288	7.36632	5.78136	4.24793	6.74147	6.08746		-0.67235	-0.34273	-0.08912	-0.04243	-0.14014	-0.22158	-0.52079	-0.8274
475	6.06609	5.90689	8.09803	7.04439	6.82018	6.97728	7.8392	7.49985		-0.26473	0.017513	-0.18375	-0.10032	-0.31335	-0.17853	-0.64625	-0.63046
476	3.45943	4.58496	6.35755	6.52356	3.70044	5.52356	4.39232	3		0.011668	-0.13444	-0.01061	-0.13224	-0.04928	0.048856	-0.3316	-0.29379
477	6.9542	6.72792	8.23841	7.87652	6.85798	6.64386	7.70736	8.15482		-0.02629	0.212841	0.376761	0.386828	0.4574	0.351139	0.22985	-0.09685
478	2.58496	3.80735	2.58496	6.56986	3	4.24793	4	5.16993		-0.97276	-0.67567	-1.1044	-1.35298	-1.06737	-1.40808	-1.03599	-1.16407
479	6.39232	6.55459	8.16992	7.13955	5.2854	5.04439	6.18982	6.59991		0.198944	0.049889	-0.18375	0.097397	-0.14014	-0.22158	-0.80801	-0.63046
480	3.45943	4.32193	6.2854	6.20945	4.32193	3.80735	3	4.16993		-0.39596	-0.40944	-0.36072	-0.24379	-0.31335	-0.22158	-0.80801	-0.09685
481	6.76818	5.80736	7.85175	7.49185	6.18982	6.24793	5.90689	7.01123		0.27412	0.137205	0.482361	0.341663	0.534134	0.556457	0.016473	-0.21891
482	5.64386	6.72792	7.5157	7.46761	4.58496	5	6.22882	6.74147		-0.32669	-0.05338	0.017404	0.317312	-0.19198	-0.32087	-1.42573	-1.16407
483	5.49185	4.16993	7.43463	7.04439	4.70044	2.80735	5.72792	5.35755		-1.61883	-0.80206	-0.36072	-0.3911	-1.44438	-0.61172	-1.42573	-1.16407
484	5.9542	5.67242	6.96578	7.33985	4.58496	4.64386	6.2854	5.78136		-0.47448	-0.13444	-0.30288	-0.10032	-0.56899	-0.22158	-0.3316	-0.38234
485	6.83289	6.58496	8.16992	7.7211	6.67242	6.16993	6.22882	7.06609		0.27412	-0.17978	0.030798	-0.10032	-0.56899	-0.10225	0.058142	0.081761
486	5.12928	4.58496	6.72792	7.10852	4.75489	4.75489	5.35755	5.85798		-0.56514	-1.5873	-1.29175	-0.71173	-0.69036	-0.86448	-0.41827	0.000621
487	5.42626	5.42626	7.5157	6.37504	5	5.32193	5.78136	6.32193		-0.26473	-0.34273	-0.12468	-0.10032	0.157126	-0.00618	-0.02853	-0.38234
488	5.12928	4.70044	7.26679	5.88264	4.32193	4.75489	3	3.45943		-0.47448	-0.48508	-0.3926	-0.28788	-0.84683	-0.32087	-1.03599	-0.49073
489	4.52356	4.58496	6.18982	6.47573	3.90689	4.32193	4.39232	4.70044		-0.67235	-1.5873	-0.78411	-1.35298	-0.69036	-0.61172	-0.41827	-0.29379
490	4.39232	4.45943	6.2854	6.65821	3.90689	3.80735	4.16993	3.45943		-0.56514	-0.48508	-0.46382	-0.8448	-0.84683	-0.32087	-0.19029	-0.63046
491	5.24793	6.26679	7.87652	6.02237	5.72792	5.12928	6.18982	5.64386		-0.26473	-0.34273	-0.59676	-0.8448	-1.06737	-0.86448	-1.42573	-0.8274
492	4	5.12928	7.16993	6.89482	5.90689	6.10852	6.02237	6.52356		-0.32669	0.320033	0.295006	0.220302	0.063655	0.204056	-0.07746	0.239823
493	5.12928	5.80736	7.02237	6.97728	4.32193	4.85798	4.70044	6.2854		-0.26473	-0.28305	-0.65118	-0.60851	-0.46983	-0.44523	-1.42573	-1.16407
494	6.30378	5.70044	8.2854	5.64386	5.16993	5.20945	4.9542	5.35755		-0.32669	-0.17978	-0.46382	-0.8448	-0.69036	-0.72213	-0.07746	-1.16407
495	5.58496	3.80735	6.59991	7.04439	4.39232	3.45943	4.16993	4.39232		-0.67235	-0.67567	-0.46382	-0.60851	-1.44438	-0.44523	-0.80801	-1.16407
496	5.64386	5.67242	8.01681	6.42626	5.32193	6	6.08746	5.85798		0.080934	-0.05338	0.357638	0.250156	0.261042	0.074236	0.25869	0.290999
497	7.18982	6.22882	8.52748	7.44294	6.37504	5.72792	7.22882	6.59991		-0.26473	0.163555	0.239649	0.278199	0.028552	0.022103	-0.07746	0.000621
498	6.91886	7.83289	9.14211	8.30834	7.94252	8.15482	8.74483	8.81698		-0.11044	0.320033	0.239649	0.204621	0.261042	0.322024	0.384158	0.266085
499	5.42626	6	7.02237	7.04439	5.39232	5.72792	5.58496	6.87036		-0.47448	-0.48508	-0.59676	-0.45287	-0.69036	-0.5215	-1.42573	-0.63046
500	6.70044	7.22882	9.06878	7.13955	6.64386	6.64386	7.44294	6.49185		-0.32669	-0.05338	-0.18375	0.135966	-0.14014	0.074236	-0.25651	-0.15406
501	6.39232	5.12928	7.21917	7.25739	4.16993	4.90689	5.72792	5.42626		-0.56514	-0.40944	-0.50403	-0.60851	-0.84683	-0.72213	-1.42573	-0.09685
502	5.90689	6.72792	7.12928	7.85798	6.26679	5.58496	6.45943	7.01123		-0.47448	-0.05338	-0.54807	-0.71173	-0.14014	-0.03618	-0.52079	-0.21891
503	4	4.45943	6.79442	6.42626	3.58496	5	4.80736	5.78136		-0.56514	-0.67567	-0.22779	-0.33662	-0.14014	-0.22158	-0.41827	-0.63046
504	6.91886	6.08746	8.43045	7.07682	6.24793	6.35755	7.33985	7.04439		-0.02629	0.188734	0.056476	0.154109	0.306394	0.143392	0.016473	0.081761
505	5.24793	4.70044	7.5157	4.9542	4.58496	4.08746	5.90689	6.08746		-1.61883	-1.5873	-0.97146	-1.35298	-0.31335	-0.72213	-1.42573	-0.63046
506	4.70044	5.75489	6.65821	6.85798	6.02237	5.52356	6.2854	6.37504		0.04732	-0.34273	-0.42684	-0.13224	0.236865	-0.06811	0.058142	-0.63046
507	5.04439	4.58496	6.59991	6.42626	3.90689	4.45943	4.80736	5.64386		-0.47448	-0.48508	-0.36072	-0.3911	-0.84683	-0.37915	-0.13105	-0.29379
508	7.36632	6.37504	8.41363	8.04985	8.55459	8.71081	9.52356	9.34651		0.04732	0.017513	0.103909	0.009021	0.735242	0.641981	0.540263	0.182615
509	0	4.70044	0	6.74147	2.32193	4.90689	4.39232	5.16993		-0.47448	-0.5724	-0.59676	-0.24379	-0.19198	-0.37915	-0.19029	-0.49073
510	5.72792	6.33985	8.16992	7.33985	4.58496	5.75489	6.18982	5.49185		-0.20868	0.080515	-0.0561	0.220302	-0.31335	-0.00618	-0.19029	-0.49073
511	5.32193	3.58496	7.39232	5.55459	2.32193	4.45943	6.02237	4.52356		-0.26473	-0.67567	-0.46382	-0.45287	-0.84683	-0.86448	-0.64625	-0.63046
512	5.42626	5.61471	6.72792	7.07682	4.24793	4.32193	5.04439	4.70044		-0.97276	-0.67567	-0.3926	-1.03235	-0.56899	-0.37915	-0.52079	-0.63046
513	5.12928	4.80736	7.35755	5.55459	4.85798	4.75489	6.12928	5.90689		-0.56514	-0.96501	-0.3926	-0.20354	-0.84683	-0.72213	-0.52079	-1.16407
514	5.49185	5.85798	7.39232	6.65821	4.75489	6.20945	6.96578	6.44294		-0.80358	0.188734	-0.46382	-0.24379	-0.09282	-0.61172	0.199449	0.117757
515	6.22882	5.55459	8.04439	7.07682	6.97728	6.83289	7.40088	7.49985		-0.32669	0.017513	0.295006	0.386828	0.387121	0.547032	0.46761	0.436764
516	3.45943	4.9542	6.18982	6.26679	3.45943	4.58496	5.35755	4.52356		-1.2112	-1.19468	-0.71288	-0.45287	-0.84683	-1.0651	-1.03599	-1.16407
517	4	4	6.08746	6.26679	6.18982	5.80736	5.35755	7.09803		-0.06686	-0.34273	-0.16321	-0.10032	0.284191	0.404684	-0.07746	-0.04567
518	6.02237	5.61471	7.39232	6.85798	4.64386	3.58496	4.39232	4.80736		-0.39596	-1.5873	-1.1044	-1.35298	-0.04928	-0.61172	-0.80801	-0.38234
519	5.72792	5.75489	7.26679	6.89482	6.44294	5.80736	6.18982	6.59991		-0.67235	-0.34273	-0.30288	-0.71173	-0.56899	-0.5215	-0.02853	-0.04567
520	2.58496	4.45943	0	6.65821	3.45943	2	2.58496	3.70044		-0.67235	-0.80206	-0.86836	-0.60851	-0.84683	-0.61172	-0.80801	-1.16407
521	5.12928	4.32193	7.39232	5.9542	4.45943	4.75489	4.80736	5.49185		-0.97276	-1.19468	-0.86836	-0.8448	-0.69036	-0.26874	-0.80801	-0.63046
522	7.01123	6.89482	8.54689	8.33539	7.70044	8.09276	8.61471	8.89178		0.297184	0.279556	0.395124	0.291607	0.782568	0.475492	0.427431	0.000621
523	8.14466	7.40939	9.44087	8.60733	6.84549	7.01123	7.80736	8.2854		0.011668	0.279556	0.60014	0.691031	0.626096	0.583701	0.427431	0.399383
524	6.85798	7.04439	8.21917	8.08215	7.05528	7.36632	7.19967	7.83289		0.04732	0.137205	0.302399	0.329648	0.423395	0.336796	0.337275	0.266085
525	4	4.90689	7.02237	6.20945	5.67242	3.45943	5.90689	4.70044		-0.20868	-0.5724	-0.65118	-1.03235	-0.38598	-0.61172	-0.41827	-0.21891
526	6.30378	6.98869	8.32643	8.03342	6.26679	7.07682	7.31288	7.21917		0.171586	0.080515	0.256153	-0.04243	0.157126	-0.72213	0.058142	-0.15406
527	6.47573	6.98869	8.43045	7.85798	7.26679	7.53916	8.01123	8.09276		-0.11044	0.049889	0.309676	0.353375	0.562033	0.517629	0.199449	0.487939
528	4	6.14975	7.69349	6.32193	4.08746	3.58496	5.04439	6.2854		0.080934	-1.19468	-0.12468	-0.10032	-0.46983	-0.32087	-0.64625	-0.29379
529	6.22882	6.61471	8.09803	7.2854	6.64386	6.35755	7.35755	7.01123		-0.11044	0.080515	-0.0561	-0.07047	0.306394	0.306798	-0.3316	-0.09685
530	4.39232	5.2854	7.62205	4	5.04439	6.39232	7.09803	6.2854		-0.56514	-0.34273	-0.25149	0.009021	-0.24929	-0.10225	-0.07746	-0.21891
531	5.9542	5.2854	7.7879	7.01123	5.39232	4.85798	6.37504	5.49185		-0.11044	-0.28305	-0.02528	-0.33662	0.157126	-0.32087	0.406211	0.000621
532	7.34873	7.31288	8.89178	8.16491	7.16993	7.36632	8.06609	7.99435		-0.15751	-0.22906	0.256153	0.509016	0.387121	0.517629	0.22985	0.399383
533	5.78136	5.70044	6.85798	7.22882	4.80736	4.64386	6.08746	5.16993		-0.39596	-0.5724	-0.46382	-0.45287	-0.00897	-0.61172	-1.42573	-0.15406
534	4.52356	4	7.02237	5.45943	3.70044	4.08746	4.16993	5.49185		-0.97276	-0.96501	-0.78411	-0.8448	-1.44438	-0.44523	-1.03599	-0.63046
535	7.36632	7.06609	8.90388	8.32193	6.85798	7.06609	7.17991	7.44294		0.198944	-0.5724	0.204759	0.291607	0.157126	0.048856	0.016473	-0.04567
536	5.78136	4.58496	6.59991	6.94252	7.05528	6.44294	7.07682	7.14975		-0.39596	-0.17978	-0.0561	0.055316	0.387121	0.16445	0.199449	0.182615
537	6.89482	6.30378	8.01681	7.76155	6.76818	6	8.02791	7.86419		-0.15751	-0.05338	0.23117	0.171566	0.473637	0.291089	0.016473	0.081761
538	4.52356	5.20945	6.65821	6.97728	4.90689	5	5.67242	4.9542		-0.26473	-0.22906	-0.3926	-0.71173	-0.84683	-1.40808	-1.42573	-1.16407
539	6.30378	5.85798	8.01681	6.65821	5.78136	5.97728	6.78136	6.64386		-0.02629	-0.34273	0.0925	-0.33662	0.236865	0.098378	0.096935	0.000621
540	5.72792	5.55459	7.7879	6.08746	5.67242	5.20945	6.56986	6.18982		-0.20868	-0.28305	-0.14354	0.076835	-0.69036	-0.44523	-0.64625	-1.16407
541	4.52356	5.35755	7.39232	5.64386	5.49185	5.20945	6.40939	6.44294		-1.61883	-0.28305	0.017404	-0.33662	0.157126	-0.00618	-0.13105	0.081761
542	6.22882	6.12928	8.14466	7.33985	6.02237	5.85798	6.22882	6.64386		0.04732	-1.19468	-0.0561	-0.20354	0.028552	-0.10225	-0.13105	-0.38234
543	4.16993	5.70044	7.16993	6.26679	4.39232	3.45943	6.53916	4.70044		-0.26473	-0.09246	0.103909	0.055316	-0.84683	-0.86448	-0.52079	-0.8274
544	8.92778	8.92481	10.2703	9.99294	8.10329	8.17493	9.05799	9.04166		0.619784	0.458027	0.681166	0.570783	0.649748	0.714879	0.427431	0.358883
545	6.91886	6.91886	8.67243	7.98299	7.70044	7.67242	8.87958	8.71768		0.319379	0.080515	0.195608	0.135966	0.562033	0.42943	0.540263	0.399383
546	3.70044	5.35755	7.12928	6.37504	4.24793	3.45943	3.70044	5.58496		-1.61883	-0.96501	-0.86836	-0.33662	-0.84683	-0.44523	-1.42573	-0.63046
547	4.52356	4.80736	7.31288	5.88264	5	4.85798	6.6865	6.08746		-0.67235	-0.40944	-0.14354	0.076835	0.063655	0.022103	0.016473	-0.09685
548	5.24793	6	7.7211	6.02237	5.24793	5.88264	5.04439	5.58496		0.04732	-0.28305	0.239649	0.135966	-0.00897	0.022103	-0.07746	-0.09685
549	4.39232	0	5.75489	5.80736	6	5.12928	7.27612	7.24793		-0.97276	-1.5873	-0.54807	-0.33662	-0.04928	-0.26874	-0.25651	-1.16407
550	6.16993	6.52356	7.7211	7.5157	6.67242	6.04439	6.64386	6.32193		-0.11044	-0.09246	0.103909	-0.33662	0.09663	-0.22158	-0.02853	-0.04567
551	4.39232	5.2854	6.85798	7.01123	5.08746	4.32193	5.52356	4.16993		-0.47448	-0.13444	-0.59676	-0.60851	-0.84683	-0.86448	-0.80801	-1.16407
552	4.90689	3.45943	5.45943	6.61471	4.70044	4.24793	5.52356	3		-1.61883	-0.80206	-1.1044	-0.60851	-0.19198	-0.22158	-0.13105	-0.8274
553	6.16993	6.47573	7.87652	7.53916	7.22882	7.88264	8.42206	8.85487		0.04732	0.163555	0.017404	0.009021	0.4574	0.527625	0.096935	0.081761
554	2.58496	4	4.32193	6.42626	3.45943	4.90689	2.58496	4.39232		-0.97276	-1.5873	-0.97146	-1.35298	-1.06737	-0.86448	-1.42573	-1.16407
555	5.24793	6.08746	8.16992	7.62936	6.47573	6.40939	6.93074	7.8009		-0.26473	-0.17978	0.030798	-0.10032	0.09663	0.222731	-0.41827	-0.21891
556	4.70044	5.67242	6.59991	7.2854	4.16993	2.80735	5.04439	4.52356		-0.32669	-0.48508	-0.27647	0.009021	-1.44438	-0.86448	-1.42573	-0.63046
557	5.72792	5.42626	6.72792	7.19967	4.52356	5.32193	6.32193	6.22882		-0.39596	-0.17978	-0.18375	-0.16652	-0.31335	0.121396	-0.02853	-0.15406
558	5.72792	5.80736	7.7211	6.97728	4.80736	4.75489	6.40939	6.02237		-0.02629	-0.28305	0.167017	0.135966	0.09663	-0.22158	0.016473	0.000621
559	6.30378	6.37504	7.96578	7.8009	6.80736	6.89482	7.27612	7.63663		0.112729	-0.13444	0.115044	0.055316	0.063655	0.306798	0.058142	-0.21891
560	5.72792	5.55459	8.51175	6.94252	6.53916	5.80736	6.56986	7.14975		0.112729	-0.34273	0.344435	0.278199	0.306394	0.365078	0.096935	0.266085
561	3.45943	3.58496	7.16993	5.80736	4.24793	4	5.42626	3.45943		-0.26473	-0.28305	-0.20524	-0.60851	-0.38598	-0.61172	-0.80801	-0.38234
562	6.91886	5.70044	8.19476	7.04439	6.04439	5.52356	7.19967	7.45943		-0.20868	0.080515	0.15708	0.23547	-0.38598	-0.00618	-0.07746	0.358883
563	4.80736	5.12928	7.55459	5.08746	4.58496	3.58496	5.35755	3.45943		-1.61883	-0.67567	-0.59676	-0.8448	-0.84683	-1.40808	-0.52079	-0.63046
564	4	4.9542	6.44294	6.52356	5.78136	5.20945	5.97728	7.09803		0.112729	-0.5724	-0.07231	-0.20354	-0.19198	-0.22158	-0.52079	-0.49073
565	4.90689	5.70044	7.58496	5.80736	5.88264	5	7.17991	5.78136		-0.32669	-0.34273	-0.42684	-0.07047	0.157126	-0.17853	-0.3316	-0.63046
566	5.32193	6.18982	7.35755	7.10852	4.64386	5.58496	5.04439	5.78136		-0.06686	-0.17978	-0.22779	0.032748	-0.31335	-0.86448	-0.52079	-0.63046
567	6.67242	7.25739	9.00282	7.53916	7.79442	7.48382	7.91289	8.64746		0.142894	0.163555	0.256153	0.055316	0.519629	0.322024	0.16731	-0.21891
568	7.88264	7.75489	9.39874	8.72451	7.62936	8.01681	8.90989	8.70044		0.504671	0.639798	0.640666	0.517203	0.773427	0.61784	0.486672	0.576495
569	5.49185	5.85798	7.7879	6.08746	5.49185	5.93074	6.56986	6.22882		-0.47448	-0.05338	-0.04043	0.055316	-0.19198	-0.44523	-0.3316	-0.09685
570	6.12928	6.40939	8.2621	6.78136	6.88264	7.27612	7.91289	7.8009		0.04732	0.279556	0.302399	0.204621	0.423395	0.592459	0.46761	0.212061
571	4	2.32193	6.44294	4.64386	3.70044	3.45943	6.53916	4.80736		-0.47448	-0.96501	-0.97146	-1.03235	-1.06737	-1.40808	-0.64625	-0.09685
572	6.39232	6.67242	7.90689	7.60733	6.62936	6.14975	7.44294	6.78136		-0.32669	-0.34273	-0.71288	-0.3911	-0.24929	-0.37915	-0.25651	-0.63046
573	5.49185	5.35755	7.07682	6.94252	5.32193	6.20945	5.67242	6.37504		-0.67235	-0.13444	-0.36072	-0.3911	-0.46983	-0.44523	-0.52079	-0.63046
574	2.58496	3.80735	7.26679	2	3	4.24793	2.58496	3.45943		-0.47448	-0.96501	-0.30288	-1.35298	-0.56899	-0.61172	-0.80801	-0.04567
575	3.70044	3.80735	6.85798	4	4.45943	4.85798	3.70044	6.40939		-0.67235	-1.19468	-1.61204	-1.35298	-0.84683	-0.72213	-1.42573	-0.63046
576	5.04439	5.55459	7.5157	5.80736	4.64386	5	6.08746	6.40939		-1.61883	-0.5724	-0.97146	-0.3911	-1.44438	-0.61172	-1.42573	-0.38234
577	4.80736	4	7.16993	6.08746	5.2854	5.42626	4.9542	5.35755		-0.80358	-1.5873	-0.36072	-0.45287	-1.44438	-0.37915	-0.52079	-0.8274
578	5.12928	5.2854	7.55459	5.88264	4.85798	4.08746	5.16993	5.16993		-0.47448	-0.28305	-0.65118	-0.52417	-0.14014	-0.72213	-1.42573	-0.15406
579	5.32193	6.44294	7.65821	7.56224	5.75489	5.75489	6.56986	6.56986		-0.02629	-0.09246	-0.0561	-0.20354	-0.31335	-0.44523	-0.19029	-0.63046
580	4.16993	2.80735	5.61471	6.02237	5.58496	5.39232	5.72792	6.52356		-0.26473	-0.5724	-0.59676	-0.45287	-0.00897	0.291089	-0.07746	0.117757
581	7.49185	7.12928	9.33762	8.46352	7.30378	7.06609	8.26679	8.52748		0.297184	0.320033	0.351083	0.474736	0.672414	0.527625	0.406211	0.418433
582	5.32193	4.70044	7.47573	5.32193	4	4.85798	4.52356	6.12928		-0.15751	-0.40944	-0.27647	-0.20354	-0.19198	-1.0651	-0.19029	-1.16407
583	5.58496	4.90689	6.18982	7.19967	4.24793	3.45943	2.58496	4		-0.56514	-0.80206	-0.78411	-0.45287	-0.56899	-0.86448	-0.3316	-1.16407
584	6.12928	6.67242	8.41363	7.44294	6	6.44294	6.80736	6.64386		-0.67235	-0.67567	-0.04043	-0.24379	-0.24929	-0.32087	-0.52079	-0.63046
585	7.25739	7.27612	9.09276	7.96578	7.59991	7.48382	8.76155	8.84862		0.669863	0.458027	0.534016	0.644148	0.672414	0.686995	0.312281	0.266085
586	1.58496	4.80736	7.21917	6.08746	4.08746	1.58496	4.70044	5.35755		-0.67235	-0.96501	-0.78411	-0.60851	-0.46983	-0.86448	-1.03599	-1.16407
587	3.45943	5.20945	6.18982	6.70044	4.32193	3.58496	5.78136	5.64386		-0.97276	-1.5873	-0.54807	-0.3911	-0.46983	-1.40808	-0.07746	-0.38234
588	6.06609	5.9542	8.04439	7.74147	6.85798	7.06609	7.96	8.01123		0.198944	0.049889	0.272088	0.329648	0.028552	0.291089	0.384158	0.418433
589	5.9542	6.12928	7.75489	6.65821	2.58496	3.80735	5.58496	4.70044		-0.67235	-0.34273	-0.27647	-0.60851	-1.06737	-0.72213	-1.03599	-0.63046
590	6.12928	5.61471	8.01681	7.41785	6.40939	7.29462	7.52356	7.76818		-0.80358	-0.40944	-0.01061	-0.3911	-0.19198	-0.61172	-0.19029	0.000621
591	6.16993	6.37504	7.90689	7.01123	6.89482	6.72792	7.93074	7.63663		-0.11044	-0.13444	-0.01061	0.135966	0.09663	-0.00618	-1.42573	-0.21891
592	4	4.90689	6.44294	6.74147	5.08746	4.32193	4.9542	5.58496		-1.61883	-0.34273	-0.3926	-0.8448	-0.69036	-0.37915	-0.80801	-0.8274
593	6.06609	5.75489	7.7211	6.61471	4.58496	4.85798	5.24793	6.56986		-0.56514	-1.19468	-0.59676	-0.8448	-1.44438	-0.72213	-0.52079	-0.38234
594	6.79442	5.80736	8.34873	7.19967	7.09803	6.82018	7.65821	7.63663		-0.20868	-0.05338	0.167017	0.032748	-0.04928	0.336796	-0.3316	0.081761
595	5.83289	6.89482	8.34873	7.8009	6.61471	6.56986	6.93074	7.61471		0.361402	0.109569	0.357638	0.447248	0.440663	0.222731	-0.02853	0.081761
596	6.52356	6.84549	8.39232	7.85798	6.2854	6.72792	7.54689	7.45943		-0.47448	-0.34273	-0.25149	-0.33662	-0.69036	-0.44523	-0.19029	-0.8274
597	6.52356	5.80736	6.96578	7.65105	5	5	5.58496	5.78136		-0.06686	0.188734	0.043815	0.171566	-0.31335	0.143392	-0.3316	0.081761
598	6.12928	5.42626	7.87652	6.56986	4.9542	4.32193	3.70044	5.78136		-0.32669	-0.13444	-0.20524	-0.16652	-0.38598	-0.22158	-1.42573	-1.16407
599	6.97728	6.26679	8.45121	7.31288	5.20945	5.24793	5.42626	4.80736		-0.47448	0.080515	0.195608	0.032748	-0.56899	-0.86448	-0.52079	-0.38234
600	7.34873	7.12928	8.98869	7.87652	6	5.04439	6.45943	6.12928		0.171586	0.137205	0.176746	0.220302	0.157126	-0.13892	-0.3316	-1.16407
601	6.22882	5.12928	7.58496	6.78136	5.12928	6.32193	5.85798	6.02237		-0.47448	-0.48508	-0.10655	0.009021	-0.38598	-1.0651	-0.80801	-0.63046
602	3.45943	2.80735	7.26679	4.64386	3.90689	4.08746	3	3.70044		-1.61883	-0.96501	-0.71288	-0.60851	-1.44438	-0.61172	-1.42573	-1.16407
603	3	0	7.07682	0	1	0	3.45943	0		-1.2112	-1.5873	-0.78411	-1.03235	-0.46983	-0.61172	-0.52079	-1.16407
604	4.70044	6.08746	7.65821	6.02237	5.24793	5.80736	5.16993	5.64386		-0.80358	-0.67567	-0.42684	-0.33662	-0.19198	-0.06811	-0.07746	-0.21891
605	3.70044	3.58496	5.08746	6.26679	2.80735	3.45943	3.45943	3		-1.61883	-0.96501	-0.97146	-1.35298	-1.06737	-0.86448	-1.42573	-1.16407
606	5.24793	4.9542	6.85798	6.70044	3.58496	4.32193	6.6865	5.16993		-0.97276	-0.40944	-0.22779	-0.45287	-0.31335	-0.61172	-1.42573	-1.16407
607	6.06609	6.87036	8.32643	6.97728	7.87652	7.22882	8.44294	8.51964		0.112729	0.235963	0.287492	0.329648	0.672414	0.574786	0.505109	-0.21891
608	5.90689	5.12928	7.62205	6.47573	5	4.85798	6.37504	5.16993		-0.47448	-0.17978	-0.42684	-0.24379	-0.56899	-0.44523	-0.80801	-0.15406
609	5.42626	4.80736	6.85798	6.56986	3.80735	4.32193	2.58496	4.70044		-1.61883	-0.96501	-0.46382	-0.8448	-0.84683	-0.61172	-0.3316	-1.16407
610	6.39232	6.87036	8.2854	7.67948	6.82018	6.56986	6.93074	7.70736		0.011668	-0.05338	-0.07231	-0.10032	0.028552	-0.22158	-0.07746	0.000621
611	3.45943	4.32193	6.35755	5.64386	4.70044	5.39232	6.49185	5.49185		-0.39596	-0.40944	-0.46382	-0.60851	-0.24929	-0.17853	-0.80801	-0.63046
612	5.32193	5.12928	6.35755	7.16993	6.45943	6.82018	7.19967	7.3837		-0.47448	-0.96501	-0.59676	-0.60851	0.211562	0.074236	-0.02853	-0.38234
613	5.49185	5.42626	6.52356	7.13955	4.70044	4.58496	6.32193	6.12928		0.080934	-0.34273	-0.08912	-0.10032	-0.38598	-0.06811	0.016473	-0.38234
614	3.45943	1.58496	0	6.32193	2	2	4.9542	1.58496		-0.97276	-0.48508	-0.46382	-0.52417	-0.84683	-0.44523	-1.42573	-0.29379
615	5.42626	6.49185	7.90689	6.82018	6.50779	6	7.33985	6.90689		-0.39596	-1.5873	-0.50403	-0.71173	0.09663	-0.17853	-0.80801	-0.21891
616	4	4.9542	6.52356	6.56986	4.39232	4.85798	5.35755	4.80736		-1.61883	-0.67567	-0.42684	-0.45287	-0.56899	-0.5215	-0.64625	-0.63046
617	5.42626	5.20945	7.07682	6.65821	6.71425	6.24793	6.6865	6.52356		-0.20868	-0.09246	-0.12468	-0.33662	-0.04928	-0.06811	-0.25651	-0.29379
618	5.32193	5.75489	7.02237	7.04439	4.24793	4.90689	5.35755	6.02237		-0.56514	-0.5724	-0.27647	-0.8448	-0.69036	-1.40808	-0.25651	-0.63046
619	6.02237	6.40939	8.23841	7.10852	4.45943	5.88264	5.52356	5.35755		0.225085	0.188734	0.323895	0.317312	-0.09282	-0.5215	-0.07746	-0.38234
620	5.42626	4.58496	7.5157	5.64386	3.70044	4.64386	4.39232	3.70044		-1.61883	-0.40944	-0.3926	-0.20354	-0.84683	-0.61172	-1.03599	-1.16407
621	6.67242	5.85798	8.30834	7.53916	7.26679	7.16993	8.23362	8.58496		-0.02629	-0.05338	0.125917	0.317312	0.575463	0.497009	0.384158	0.212061
622	5.72792	5.70044	7.5157	6.65821	5.97728	6.83289	7.09803	7.33985		-0.11044	-0.22906	-0.02528	-0.33662	-0.14014	0.16445	0.286124	-0.09685
623	5.12928	6.22882	7.12928	7.16993	5.32193	4.45943	5.72792	6.18982		0.011668	-0.67567	-0.71288	-0.60851	-0.69036	-1.40808	-1.42573	-1.16407
624	5.32193	5.61471	6.52356	7.07682	5.16993	5.39232	6.02237	4.52356		-0.56514	-0.67567	-0.54807	-1.03235	-0.56899	-0.86448	-1.03599	-0.63046
625	6.79442	5.80736	8.04439	7.33985	5.08746	5.42626	5.67242	5.16993		-0.97276	-0.17978	-0.0561	-0.3911	-0.46983	-0.44523	-1.42573	-0.38234
626	3.45943	5.04439	5.85798	6.70044	4.75489	3.45943	5.35755	5.16993		-0.80358	-0.96501	-1.1044	-0.3911	-1.44438	-1.40808	-0.80801	-0.63046
627	4.70044	6.08746	6.72792	7.22882	4.45943	5.20945	6.22882	6.98869		-0.80358	-0.34273	-0.71288	-0.8448	-0.46983	-1.0651	-1.42573	-0.38234
628	4	3.58496	5.45943	6.14975	4.08746	6.06609	4.9542	4.70044		-1.61883	-0.48508	-1.1044	-0.8448	-1.06737	-1.40808	-1.42573	-0.63046
629	6.47573	6.14975	6.79442	8.04985	5.90689	5.85798	7.02237	5.58496		-0.80358	-0.28305	-0.36072	-0.33662	-0.14014	-0.26874	-0.19029	-0.15406
630	5.78136	5.90689	7.96578	6.82018	6.52356	6.65821	6.64386	7.63663		-0.56514	-0.05338	-0.25149	-0.07047	-0.38598	-0.22158	-0.3316	-0.21891
631	5.64386	7.14975	8.21917	7.65105	5.12928	6.35755	6.93074	6.78136		-0.80358	0.137205	0.256153	0.23547	-0.04928	0.274864	-0.02853	-0.21891
632	4	5.35755	7.21917	6.65821	5.9542	6.52356	6.18982	6.02237		0.198944	-0.01683	-0.12468	-0.13224	0.306394	0.022103	0.096935	-0.04567
633	6.30378	5.12928	7.16993	7.46761	5.08746	5.42626	5.52356	5.85798		-0.26473	-0.48508	-0.59676	-0.24379	-0.09282	-0.5215	-1.42573	-0.38234
634	6.44294	5.9542	8.09803	6.97728	6.93074	7.37504	7.48382	7.63663		-0.32669	0.163555	0.195608	0.009021	0.261042	0.527625	0.361205	0.266085
635	3.70044	5.12928	7.12928	5.64386	5.80736	4.58496	4.9542	6.32193		-0.80358	-0.67567	-0.46382	-0.60851	-0.46983	-0.22158	-0.80801	-0.63046
636	6.06609	5.85798	7.5157	7.25739	4.45943	5.42626	5.67242	4.80736		0.011668	0.163555	0.115044	0.097397	-0.38598	-0.03618	-0.19029	-0.8274
637	7.34873	7.50779	9.17991	8.08215	7.59246	7.43463	8.08215	8.38802		-0.20868	0.357808	0.330843	0.26439	0.387121	0.291089	0.447879	0.081761
638	6.55459	6	8.11894	8.26679	7.50779	7.32193	8.18487	7.83289		-0.06686	0.137205	0.115044	-0.24379	0.4574	0.404684	0.16731	-0.09685
639	5.24793	4.45943	7.47573	5.9542	4.16993	4.24793	4.9542	4.70044		-1.2112	-0.80206	-0.78411	-0.8448	-0.56899	-0.5215	-0.80801	-0.38234
640	6.22882	6.30378	8.16992	6.89482	6.85798	6.10852	6.80736	7.21917		-0.02629	-0.05338	0.186273	-0.10032	0.504726	0.336796	0.096935	0.314697
641	6.26679	5.35755	8.14466	5.20945	6.55459	6.72792	7.80736	8.12928		-0.20868	0.017513	0.167017	0.076835	0.327727	0.351139	0.199449	0.266085
642	4.90689	5.12928	7.07682	6.42626	5.61471	6.35755	5.72792	7.26679		-0.67235	-0.13444	-0.36072	-0.04243	0.185025	0.074236	-0.52079	-0.09685
643	7.69349	7.70736	9.24793	8.7039	6.08746	6.88264	7.3837	7.76818		-0.11044	-0.22906	0.146924	0.291607	0.028552	0.16445	-0.3316	0.000621
644	7.39232	7.25739	9.04166	8.08215	6.98869	7.27612	7.75489	7.92481		-0.26473	0.188734	0.295006	0.135966	0.534134	0.258089	0.16731	0.212061
645	5.32193	4.70044	7.21917	6.74147	4.80736	4.24793	4.70044	4.9542		-0.56514	-0.48508	-0.20524	-0.04243	-0.19198	-0.44523	-0.64625	-0.38234
646	7.25739	6.55459	8.21917	8.36194	6.49185	6.26679	7.07682	7.7211		0.04732	0.017513	0.239649	0.23547	0.127718	0.258089	0.286124	0.081761
647	6.44294	6.58496	8.2621	7.85798	7.10852	6.85798	7.35755	7.89482		0.011668	0.188734	0.017404	0.188389	-0.24929	0.098378	-0.07746	0.151267
648	6.89482	6.94252	8.7211	7.76155	5.64386	5.58496	7.29462	7.61471		-0.56514	0.017513	0.23117	-0.10032	-0.19198	-0.32087	-0.80801	-0.63046
649	4.70044	6.49185	6.91886	7.25739	4.24793	4.32193	6.40939	4.70044		0.080934	0.163555	0.13654	0.117084	0.028552	-0.13892	-0.52079	-0.29379
650	7.15987	6.04439	8.2621	7.58496	6.65821	6.40939	6.74147	7.49985		0.198944	0.163555	0.559934	0.509016	0.534134	0.351139	0.619587	0.151267
651	5.12928	5.61471	7.43463	7.16993	4.80736	5.72792	6.74147	6.40939		-0.26473	-0.13444	0.030798	0.171566	0.127718	-0.10225	-0.52079	-0.09685
652	4.52356	4.58496	6.91886	5.72792	3.16993	4.32193	4.16993	4.39232		-0.80358	-0.80206	-0.97146	-0.71173	-1.44438	-1.40808	-1.03599	-0.8274
653	5.42626	4.70044	5.61471	7.22882	4.85798	5.04439	6.64386	6.78136		-0.39596	-0.13444	-0.54807	-0.8448	-0.84683	-0.17853	-0.80801	-0.15406
654	5.12928	5.20945	5.97728	7.07682	4.39232	5.67242	3	5.49185		-0.47448	-0.67567	-0.86836	-0.52417	-1.44438	-0.44523	-1.42573	-0.63046
655	5.9542	6.33985	7.85175	7.49185	5.97728	5.93074	6.32193	7.06609		-0.20868	-0.09246	-0.02528	-0.16652	-0.14014	0.022103	-0.02853	0.239823
656	5.78136	4.9542	7.62205	5.88264	6.10852	5.39232	6.02237	6.37504		-0.97276	0.137205	-0.46382	-0.52417	-0.84683	-0.22158	-0.41827	0.182615
657	6.67242	6.26679	8.14466	7.60733	6.52356	6.26679	6.61471	7.59991		-0.32669	-0.01683	0.247975	0.317312	0.028552	0.143392	0.096935	0.314697
658	6.06609	6.52356	8.01681	7.41785	6.44294	5.58496	6.32193	7.11894		-0.15751	0.017513	0.295006	-0.04243	0.211562	0.18465	-0.80801	-0.21891
659	6.35755	6.47573	7.7879	7.49185	6.53916	5.52356	6.71425	7.04439		0.112729	0.137205	0.256153	0.154109	0.284191	0.048856	-0.07746	0.081761
660	7.85798	7.8392	9.56415	8.53916	7.75489	7.56224	8.18487	8.12928		-0.11044	0.109569	0.204759	0.032748	0.423395	0.365078	0.016473	-0.09685
661	8.97728	8.80735	10.3619	9.9263	8.55842	8.58872	9.27146	9.66888		0.862569	0.442507	0.712399	0.591973	0.548262	0.61784	0.573347	0.548732
662	6.06609	7.02237	8.11894	7.74147	6.76818	6.65821	6.78136	7.49985		-0.06686	0.188734	0.115044	0.204621	0.327727	0.306798	0.16731	0.639663
663	4.52356	5.04439	6.91886	6.52356	4.08746	2.58496	4.16993	4.16993		-0.56514	-0.67567	-0.54807	-0.60851	-0.56899	-1.0651	-0.3316	-0.21891
664	7.36632	6.87036	8.7039	8.08215	7.98299	7.94837	8.64386	7.92481		0.198944	0.473133	0.295006	0.407857	0.261042	0.634064	0.486672	0.314697
665	6.59991	6.12928	7.69349	7.56224	5.04439	5.32193	5.16993	6.40939		-0.20868	0.017513	-0.36072	-0.28788	-0.00897	-0.37915	-0.64625	-0.38234
666	4.39232	1.58496	6.96578	4	3.58496	2	4.16993	4		-0.80358	-0.48508	-1.29175	-0.60851	-0.84683	-0.44523	-0.07746	-0.63046
667	3.45943	3.80735	6.65821	4.24793	3.90689	2	4.9542	3		-0.97276	-1.19468	-0.71288	-0.8448	-0.84683	-0.61172	-0.25651	-0.8274
668	6.16993	5.55459	7.5157	6.94252	7.30378	6.71425	8.03892	7.85175		0.142894	0.188734	0.15708	0.135966	0.368035	0.098378	-0.07746	-0.09685
669	6.16993	5.9542	7.85175	6.65821	7.03342	6.83289	7.44294	7.6865		0.04732	-0.09246	-0.08912	-0.16652	0.4574	0.404684	-0.13105	-0.09685
670	5.49185	6.94252	7.90689	7.2854	6.94252	6.85798	7.48382	8.07682		0.112729	-0.05338	-0.14354	-0.04243	-0.24929	0.143392	0.016473	0.151267
671	6.06609	6.67242	8.11894	7.01123	7.14975	7.24793	8.03892	7.53916		-0.47448	-0.48508	-0.01061	-0.01599	-0.14014	0.258089	0.096935	-0.21891
672	5.12928	5.75489	7.07682	7.13955	6.96578	7.07682	8.63299	7.97154		-0.32669	0.017513	-0.02528	-0.13224	0.211562	0.475492	-0.19029	0.151267
673	2.58496	4.58496	7.16993	4.24793	4.16993	2.80735	3.45943	4		-1.61883	-0.96501	-0.59676	-1.35298	-1.44438	-0.86448	-1.03599	-0.38234
674	4	4.45943	5.08746	6.70044	4.39232	4.85798	4.52356	5.49185		-0.56514	-0.34273	-0.22779	-0.45287	-0.14014	-0.44523	-0.52079	0.000621
675	5.9542	4.70044	7.26679	7.01123	5.80736	4.85798	5.35755	6.64386		-0.97276	-0.13444	-0.16321	-0.10032	-0.04928	-0.32087	-0.07746	-0.38234
676	8.3966	8.08215	10.007	9.04985	8.49185	8.43045	9.68825	9.72451		0.550518	0.258179	0.654564	0.743652	0.683402	0.772406	0.762536	0.562812
677	4.90689	4.90689	7.98869	5.45943	4.85798	4.64386	5.04439	5.24793		-0.47448	-0.09246	-0.42684	-0.24379	-0.31335	-0.22158	-0.80801	-0.63046
678	5.9542	5.70044	7.96578	6.89482	7.02237	7.34873	7.44294	7.7211		-0.15751	-0.05338	-0.0561	-0.04243	0.348254	0.098378	0.312281	0.266085
679	5.12928	6.26679	7.62205	6.61471	4.70044	4.58496	4.52356	6.40939		-0.11044	-0.67567	-0.25149	-0.60851	-0.09282	-0.10225	-0.80801	-0.21891
680	5.72792	6	6.85798	7.44294	4.39232	5.42626	5.35755	6.08746		-0.26473	0.279556	-0.10655	-0.33662	-0.31335	0.098378	0.058142	0.081761
681	6.06609	5.35755	7.31288	6.94252	5.2854	4.45943	5.35755	5.72792		0.198944	0.017513	-0.14354	0.055316	0.063655	-0.26874	-0.52079	-0.63046
682	5.72792	5.70044	7.16993	7.04439	5.20945	5.49185	5.85798	6.78136		-0.97276	0.049889	-0.27647	-0.07047	-0.24929	0.022103	-0.19029	0.239823
683	5.78136	5.49185	7.47573	6.94252	5.08746	5.39232	6.49185	5.35755		-0.32669	-0.40944	0.043815	0.171566	-0.24929	0.336796	0.16731	-0.21891
684	3	3.45943	3.45943	6.52356	2.58496	3.45943	1.58496	1.58496		-1.61883	-0.80206	-1.61204	-1.35298	-1.44438	-0.44523	-0.80801	-0.63046
685	2.58496	4.9542	6.72792	5.64386	6.18982	6.14975	7.29462	7.01123		-0.32669	-0.5724	-0.14354	0.076835	0.211562	0.048856	-0.02853	-0.09685
686	6.02237	6	7.75489	6.78136	7.03342	6.75489	7.50779	7.63663		-0.15751	-0.13444	0.056476	-0.01599	0.211562	-0.03618	0.133223	-0.29379
687	4.16993	6.37504	7.82018	6.56986	5.24793	5.58496	5.97728	7.19967		-0.47448	0.080515	-0.30288	0.291607	0.157126	-0.06811	-0.3316	-0.21891
688	6.76818	7.49185	8.97442	8.12928	7.02237	6.35755	7.19967	6.74147		0.297184	0.279556	0.213731	0.032748	0.236865	0.322024	0.337275	0.042883
689	5.12928	5.12928	6.72792	6.97728	4.64386	5.20945	6.40939	5.49185		-0.56514	-0.28305	-0.46382	-0.07047	-0.69036	-0.72213	-0.3316	-0.21891
690	5.58496	5.20945	7.75489	6.42626	5.70044	5.64386	6.32193	7.63663		-0.67235	-0.48508	-0.27647	-1.35298	-0.56899	-0.61172	-0.80801	-0.21891
691	4.70044	4.9542	5.2854	7.13955	4.90689	4.45943	5.35755	4.70044		-1.61883	-0.96501	-0.71288	-0.8448	-1.44438	-0.5215	-1.42573	-1.16407
692	6.12928	6.52356	7.7211	7.41785	7.56986	7.37504	8.11894	7.75489		0.27412	0.137205	0.15708	0.188389	0.672414	0.708054	0.648428	0.436764
693	6.02237	4.9542	7.7879	5.88264	5.08746	6.14975	5.04439	4.9542		-0.67235	-0.34273	-0.54807	-0.45287	-0.38598	-0.86448	-0.52079	-0.15406
694	5.9542	6.37504	7.98869	7.33985	4.45943	5.52356	6.22882	6.37504		-0.32669	-0.05338	-0.08912	-0.20354	-0.09282	-0.26874	-0.13105	0.081761
695	6.39232	6.08746	8.01681	6.78136	5.64386	5.39232	5.72792	5.58496		-0.39596	-0.05338	-0.30288	-0.28788	-0.38598	-0.44523	-0.80801	-0.38234
696	5.42626	4	7.07682	6.26679	5.08746	4.58496	5.90689	6.08746		-1.2112	-0.48508	-0.86836	-0.24379	-0.84683	-1.40808	-0.25651	-0.21891
697	6.79442	7.06609	8.43045	7.87652	7.37504	7.33092	8.40088	8.71768		0.437389	0.339235	0.584475	0.598826	0.826104	0.672441	0.903843	0.932994
698	4.80736	5.85798	7.65821	6.65821	4.45943	4.58496	6.40939	5.85798		-0.80358	-0.48508	-0.12468	-0.71173	-0.24929	-0.86448	-0.52079	-0.21891
699	5.58496	5.70044	7.98869	6.85798	5.35755	5.20945	6.90689	6.71425		-0.47448	0.109569	0.080801	-0.01599	-0.04928	0.074236	-0.13105	-0.21891
700	6.83289	7.29462	8.7211	8.11374	7.13955	7.04439	8.02791	7.53916		0.080934	0.235963	0.462046	0.418024	0.348254	0.351139	0.133223	0.042883
701	4	4.32193	7.07682	5.08746	3	0	4.70044	4.9542		-0.80358	-0.80206	-0.86836	-0.8448	-1.44438	-0.61172	-1.42573	-1.16407
702	7.13955	5.90689	8.45121	7.7211	5.45943	5.75489	6.37504	5.35755		0.361402	0.212841	0.186273	0.076835	-0.56899	-0.86448	-0.3316	-0.63046
703	4.90689	2.32193	7.35755	4	3.32193	3.45943	0	0		-0.32669	-0.48508	-0.59676	-1.03235	-0.24929	-1.40808	-1.42573	-0.63046
704	4.52356	4.70044	6.35755	6.94252	4.58496	4.24793	5.78136	4.39232		-0.67235	-1.19468	-1.1044	-1.03235	-0.56899	-0.61172	-0.52079	-0.63046
705	6.35755	6.30378	7.35755	7.65105	7.04439	7.40939	8.43045	8.20457		-0.26473	-0.28305	-0.01061	0.154109	-0.14014	0.258089	0.016473	-0.09685
706	5.12928	3.80735	7.58496	4.80736	5.35755	5.12928	5.90689	5.90689		-0.56514	-0.09246	-0.0561	0.135966	0.306394	0.143392	-0.07746	-0.38234
707	5.72792	4.70044	7.7211	7.36632	5.12928	4.85798	5.04439	6.02237		-0.15751	-0.22906	-0.30288	-0.33662	-0.38598	-0.26874	-0.07746	-0.63046
708	5.32193	6.52356	8.09803	6.70044	6.06609	5.75489	6.84549	6.80736		-0.97276	-0.28305	-0.20524	-0.60851	0.387121	-0.03618	-0.13105	-0.21891
709	5.24793	5.42626	7.02237	6.82018	4.80736	2	3.45943	1.58496		-0.39596	-0.40944	-0.65118	-0.60851	-0.56899	-0.44523	-0.52079	-0.63046
710	5.32193	3.58496	6.52356	6.42626	5.2854	5.39232	5.67242	6.49185		-0.97276	-1.5873	-0.20524	0.097397	-0.14014	-0.13892	-0.3316	-0.38234
711	4.52356	3.80735	7.07682	6.26679	5.24793	6.40939	6.49185	6.40939		-0.32669	-1.19468	-0.0561	-0.10032	-0.00897	-0.5215	-0.52079	-0.38234
712	4	2.32193	4.32193	6.61471	2.32193	4.85798	4.70044	4.52356		-0.67235	-0.5724	-1.1044	-1.35298	-0.84683	-0.86448	-1.42573	-1.16407
713	3.70044	4	6.96578	5.80736	4.08746	4.45943	4	5.58496		-0.97276	-0.22906	-0.59676	-0.16652	-0.56899	-0.32087	-0.80801	-1.16407
714	3	2.80735	0	6.52356	0	2	1.58496	3		-0.67235	-1.5873	-0.97146	-1.35298	-0.84683	-1.40808	-1.42573	-0.8274
715	6.26679	6	7.96578	7.7211	6.67242	7.04439	7.12928	7.65105		-0.26473	-0.09246	0.13654	0.188389	-0.04928	0.378636	-0.3316	-0.63046
716	5.9542	5.90689	7.7879	7.44294	4.16993	4.85798	5.90689	6.18982		-0.15751	-0.34273	0.15708	0.23547	0.185025	0.048856	-0.13105	-0.21891
717	4.52356	6	7.62205	5.80736	4.70044	5.42626	6.32193	6.37504		-0.32669	-0.22906	-0.36072	-0.28788	-0.56899	-0.17853	-0.80801	-0.29379
718	3	3.58496	5.61471	6.78136	3.32193	2.80735	5.42626	4.80736		-1.61883	-0.96501	-0.30288	-0.24379	-0.38598	-0.32087	-0.41827	-0.63046
719	6.22882	6.04439	8.11894	6.37504	5.39232	5.49185	6.64386	7.31288		0.297184	-0.05338	0.056476	0.188389	-0.09282	-0.00618	-0.52079	-0.38234
720	5.24793	4.90689	6.79442	6.52356	5.20945	5.85798	3.45943	4.80736		-0.47448	-0.34273	-0.27647	-0.52417	-0.56899	-0.22158	-0.41827	-0.38234
721	6.44294	5.42626	7.21917	7.2854	6.08746	5.58496	7.42626	7.26679		-0.47448	-0.17978	-0.25149	0.076835	-0.46983	-0.00618	-0.80801	-0.8274
722	6.02237	6.33985	7.93664	7.13955	7.53138	7.58496	8.40088	8.37504		-0.15751	-0.05338	0.043815	0.278199	0.09663	0.322024	0.25869	0.000621
723	6.30378	6.12928	7.65821	7.58496	7.09803	6.72792	7.80736	8.03892		-0.20868	0.188734	0.068798	0.032748	0.327727	0.048856	0.16731	0.000621
724	5.49185	5.61471	7.5157	6.65821	4.24793	5.67242	5.58496	4.16993		-0.06686	0.017513	0.15708	-0.16652	-0.24929	-0.22158	-0.52079	-0.63046
725	5.24793	5.12928	6.65821	7.07682	5.88264	5.64386	6.18982	6.2854		-0.47448	-0.17978	-0.50403	-0.52417	-0.38598	-0.61172	-0.80801	-0.63046
726	6.9542	7.56224	8.54689	8.45121	8.12412	7.69349	8	8.20457		0.225085	0.279556	0.412785	0.341663	0.694173	0.665	0.662312	0.503865
727	5.04439	1.58496	6.79442	5.32193	3.45943	4	2.58496	3.45943		-1.61883	-0.96501	-1.29175	-0.8448	-0.84683	-1.40808	-1.03599	-0.38234
728	5.24793	4.70044	6.65821	6.61471	5.85798	4.58496	5.90689	6.08746		-0.32669	0.109569	0.056476	0.009021	0.09663	0.18465	0.016473	-0.09685
729	6.55459	5.85798	7.5157	7.7211	5.85798	5.64386	5.72792	6.18982		-0.15751	0.109569	0.125917	-0.04243	-0.14014	-0.13892	-0.02853	-0.29379
730	5.12928	5.55459	7.69349	6.85798	3.32193	5.12928	5.85798	4.80736		-0.06686	-0.05338	0.056476	-0.3911	0.211562	-0.10225	0.058142	-1.16407
731	4.80736	5.04439	7.21917	6.32193	5.39232	4.64386	5.58496	6.22882		-0.47448	-0.96501	-0.71288	-1.03235	-1.44438	-0.37915	-1.42573	-0.63046
732	4.39232	5.85798	6.85798	6.74147	6.94252	6.97728	7.14975	7.56224		-1.2112	-0.22906	-0.14354	-0.10032	0.185025	0.452997	-0.07746	0.081761
733	6.62936	5.75489	7.98869	7.67948	4.90689	5.85798	6.22882	6.49185		0.297184	0.137205	0.030798	0.188389	-0.04928	-0.00618	-0.19029	-0.63046
734	3	4	5.85798	6.26679	4.45943	4.24793	5.52356	4.39232		-1.61883	-0.80206	-1.61204	-0.71173	-0.46983	-0.72213	-0.80801	-0.09685
735	4.16993	3.58496	6.65821	6.61471	4	3.16993	4.52356	4		-0.97276	-0.96501	-1.61204	-0.8448	-0.84683	-0.86448	-0.64625	-0.63046
736	7.87036	7.55459	9.01681	8.91886	8.38802	8.29462	8.98299	9.3837		0.681744	0.617138	0.555714	0.668183	0.745042	0.834692	0.604592	0.695554
737	5.49185	5.2854	6.08746	7.19967	4.39232	3.80735	6.32193	5.64386		-0.80358	-0.40944	-0.97146	-0.24379	-0.24929	-1.40808	-1.42573	-0.8274
738	6.59991	6.67242	8.34873	7.58496	6.35755	5.72792	6.71425	6.71425		-0.02629	-0.22906	-0.04043	-0.20354	-0.00897	-0.22158	-0.02853	-0.38234
739	4.52356	3.58496	3.90689	6.89482	4.58496	3.58496	4.52356	5.04439		-0.80358	-0.48508	-0.65118	-0.3911	-0.31335	-0.72213	-0.25651	-0.38234
740	5.78136	5.12928	7.5157	6.37504	4.9542	3.16993	4.52356	5.16993		0.011668	0.017513	0.00361	-0.07047	0.063655	-0.13892	-0.3316	-0.38234
741	6.35755	4.70044	7.62205	6.94252	5.72792	6.16993	6.6865	7.19967		-0.26473	-0.28305	-0.20524	-0.20354	-0.24929	-0.06811	-0.25651	-0.21891
742	8.05528	7.80736	9.32643	9.08215	7.52356	7.37504	8.40939	8.17991		0.488558	0.212841	0.279854	0.437711	0.306394	0.16445	0.16731	-0.04567
743	3	3.58496	6.08746	4.80736	5.58496	2	4.16993	4.70044		-0.97276	-0.40944	-1.1044	-0.45287	-0.46983	-0.86448	-1.42573	-0.38234
744	6.72792	6.49185	8.63663	7.60733	7.09803	6.04439	7.29462	7.88264		0.142894	0.235963	0.295006	0.278199	0.261042	0.351139	0.16731	0.151267
745	3.70044	2.80735	0	6.52356	4.45943	2.58496	1.58496	3.45943		-0.32669	-0.96501	-1.29175	-1.35298	-0.69036	-0.86448	-0.3316	-0.49073
746	4.90689	3.80735	6.91886	5.9542	5.49185	4.58496	6.22882	6.08746		-0.67235	-0.22906	-0.3926	-0.24379	-0.04928	-0.44523	-0.80801	-0.09685
747	5.90689	5.42626	6.96578	7.25739	5.20945	5	5.90689	6.22882		-0.32669	-0.80206	-0.3926	-0.33662	-0.38598	-0.61172	-0.3316	-0.21891
748	5.32193	5.90689	6.52356	7.22882	5.67242	5.12928	5.72792	6.12928		-0.32669	0.235963	0.030798	0.135966	-0.31335	-0.10225	-0.02853	-0.63046
749	1.58496	4.70044	6.18982	6.47573	4.90689	0	4.70044	5.58496		-0.67235	-0.67567	-0.10655	-0.8448	-0.84683	-0.61172	-1.42573	-1.16407
750	5.58496	6.26679	6.85798	7.62936	4.64386	5.80736	5.97728	5.24793		-0.56514	-0.17978	0.176746	0.135966	-0.09282	-0.32087	-0.80801	-0.63046
751	5.04439	6.47573	7.47573	7.33985	5	5.20945	6.37504	5.85798		-0.02629	-0.13444	-0.02528	0.009021	0.185025	0.048856	-0.80801	-0.38234
752	6.35755	6.14975	8.04439	7.07682	5.08746	4.64386	6.37504	4.52356		0.319379	0.080515	0.204759	0.204621	-0.19198	-0.37915	-0.07746	-1.16407
753	0	0	3.45943	2	3.45943	2.58496	6.02237	5.24793		-1.2112	-0.96501	-0.71288	-0.45287	-0.56899	-0.86448	-0.80801	-0.63046
754	6.16993	4	7.12928	6.89482	5.08746	5.93074	6.2854	6.90689		-0.20868	-0.17978	-0.20524	-0.33662	-0.31335	-1.40808	-0.80801	-0.15406
755	5.78136	6.22882	8.23841	6.78136	6.12928	6.26679	7.52356	7.57743		-0.11044	-0.13444	0.056476	0.055316	0.185025	0.274864	-1.42573	-0.38234
756	5.42626	5.42626	7.5157	7.25739	4.75489	5.80736	6.18982	6.90689		-0.47448	0.137205	-0.10655	-0.24379	0.028552	0.074236	-0.52079	-0.09685
757	4.80736	4.9542	6.35755	6.97728	5.08746	3.45943	5.24793	6.44294		-1.61883	-0.80206	-1.61204	-0.52417	-0.84683	-0.61172	-0.52079	-1.16407
758	3	5.49185	5.2854	7.19967	4.58496	4.32193	4.52356	4.16993		-0.47448	-0.67567	-0.46382	-0.71173	-0.84683	-1.40808	-1.42573	-1.16407
759	5.58496	5.80736	6.96578	7.13955	5.93074	5.75489	5.58496	6.59991		0.250113	-0.05338	0.15708	0.291607	-0.00897	0.048856	-0.07746	-0.09685
760	5.24793	6.18982	7.35755	7.01123	6.18982	6.40939	6.84549	7.35755		-0.32669	0.049889	0.080801	-0.01599	0.519629	0.240726	0.199449	0.000621
761	5.72792	6.82018	7.87652	7.41785	5.32193	5.12928	6.71425	6.32193		-0.47448	0.017513	-0.07231	-0.16652	-0.31335	-0.00618	-0.07746	0.081761
762	6.47573	7.40088	8.47167	8.30834	6.6865	6.10852	7.7879	7.33985		-0.02629	0.426551	0.418525	0.427972	0.368035	0.291089	-0.19029	0.000621
763	5.78136	6	7.87652	7.04439	6.74147	6.6865	7.48382	7.09803		-0.47448	0.080515	0.125917	0.032748	0.704735	0.365078	0.337275	0.000621
764	5.90689	6.33985	7.07682	7.53916	6.61471	6.6865	7.27612	6.80736		0.080934	0.212841	0.23117	0.055316	0.306394	0.441354	-0.19029	0.000621
765	4	6.49185	6.72792	7.5157	6.62936	6.04439	6.84549	7.06609		-0.47448	-0.96501	0.222533	0.154109	0.387121	0.222731	-0.07746	0.000621
766	4.90689	5.2854	7.5157	6.08746	4.80736	5.32193	4.70044	6.02237		-0.67235	-0.67567	-0.54807	-0.45287	-0.56899	-0.22158	-1.03599	-0.63046
767	4.70044	4.58496	6.35755	6.70044	3.58496	5	4.9542	6.08746		-0.80358	-0.34273	-0.33089	-0.52417	-0.38598	-0.32087	-1.03599	-0.29379
768	2.58496	3.16993	4.32193	6.42626	3.32193	2.58496	4.70044	4.80736		-1.2112	-0.80206	-1.29175	-0.45287	-1.06737	-0.72213	-0.80801	-0.38234
769	3.70044	3.16993	6.79442	4	3.80735	4.08746	4.16993	4.16993		-0.47448	-1.5873	-0.86836	-1.35298	-1.06737	-1.40808	-0.52079	-0.63046
770	0	3.58496	6.2854	4.80736	4.9542	4.75489	6.37504	6.08746		-1.2112	-1.5873	-0.78411	-0.33662	-0.56899	-0.26874	-0.52079	-0.63046
771	4	4.16993	7.07682	5.45943	3.58496	4.24793	4.80736	5.85798		-0.97276	-0.40944	-0.54807	-1.35298	-0.56899	-0.61172	-0.64625	-0.63046
772	6.70044	5.75489	7.31288	7.74147	6.72792	6	7.52356	7.09803		0.171586	-0.13444	0.056476	0.076835	-0.14014	0.022103	-0.02853	-0.09685
773	5.9542	6.79442	7.96578	7.76155	6.56986	6.82018	7.19967	6.32193		0.112729	-0.17978	0.00361	0.009021	0.127718	0.143392	0.133223	0.042883
774	6.91886	7.29462	8.98869	8.46352	8.14975	8.17493	9.14975	9.21917		0.011668	0.516173	0.31684	0.009021	0.327727	0.527625	0.096935	0.081761
775	4.90689	3.80735	7.07682	5.80736	4.39232	2	4.16993	4.9542		-0.97276	-1.5873	-0.78411	-0.52417	-0.31335	-0.37915	-0.41827	-0.49073
776	6.16993	6.40939	8.16992	7.16993	6.83289	6.30378	7.09803	7.83289		-0.15751	-0.5724	-0.46382	-0.33662	0.028552	-0.03618	-0.52079	0.000621
777	3.45943	3.80735	7.07682	4.64386	4.85798	3.45943	5.24793	3.45943		-0.67235	-0.05338	-0.50403	-0.8448	-0.19198	-0.26874	-1.42573	-1.16407
778	4.16993	5.67242	7.43463	7.67948	4.08746	4.64386	5.85798	5.64386		-0.11044	-0.40944	-0.02528	0.220302	-0.24929	-0.61172	-0.3316	-0.09685
779	4	4.45943	6.91886	5.32193	4.70044	2.58496	3.70044	4.16993		-0.80358	-0.5724	-0.71288	-0.3911	-0.84683	-0.61172	-1.42573	-1.16407
780	6.06609	6.04439	8.16992	7.94837	4.80736	5.39232	5.90689	6.78136		0.011668	0.109569	0.15708	0.154109	-0.00897	-0.32087	-0.3316	-1.16407
781	6.97728	6.33985	8.34873	7.5157	5.04439	5	5.16993	6.2854		0.112729	-0.17978	0.068798	0.407857	-0.69036	-0.17853	-0.52079	-0.63046
782	6.06609	6.67242	7.69349	7.49185	5.35755	5.39232	6.56986	5.85798		0.04732	0.109569	0.222533	0.427972	-0.14014	0.074236	-0.3316	-0.09685
783	7.03342	6.49185	8.58496	7.49185	6.49185	5.58496	6.71425	6.2854		0.297184	0.049889	0.103909	0.154109	-0.14014	0.098378	0.096935	-1.16407
784	5.72792	5.61471	7.75489	6.32193	5.12928	4.90689	6.02237	5.85798		0.142894	-0.67567	0.080801	0.009021	-0.56899	-0.00618	-0.52079	0.042883
785	5.12928	3.80735	6.85798	6.26679	4.90689	5.72792	5.16993	5.78136		-0.20868	-0.13444	0.080801	-0.10032	-0.19198	0.222731	-0.80801	-0.63046
786	4.70044	4.32193	5.45943	6.85798	3.58496	3.80735	4.9542	4.39232		-0.11044	-0.67567	-0.54807	-0.28788	-0.24929	-1.40808	-0.25651	-1.16407
787	5.04439	5.20945	7.07682	6.26679	5.88264	5.85798	4	6.40939		-0.47448	0.049889	-0.25149	-0.07047	-0.14014	-0.13892	-0.07746	-0.63046
788	6.06609	4.80736	5.85798	7.39232	3.58496	4.58496	5.24793	5.64386		-0.20868	-0.34273	-0.0561	-0.3911	-0.38598	-0.86448	-0.64625	-0.38234
789	7.39232	7.08746	8.23841	8.88264	7.24793	7.01123	7.44294	8.15482		0.437389	0.049889	0.330843	0.329648	0.063655	0.098378	0.384158	0.212061
790	3	4.32193	7.35755	4	2.58496	3.58496	4	0		-0.97276	-0.67567	-0.54807	-1.35298	-1.44438	-0.86448	-1.42573	0.000621
791	6.30378	5.2854	7.87652	7.60733	6.96578	6.94252	7.91289	8.10329		-0.67235	-0.09246	0.017404	0.076835	0.368035	0.378636	0.096935	0.151267
792	3.45943	4	5.61471	6.02237	5.97728	5.80736	6.18982	6.49185		-0.26473	-0.5724	-0.42684	-0.33662	-0.19198	-0.61172	-0.25651	-0.63046
793	5.72792	3.16993	7.31288	5.88264	3.16993	2.80735	5.04439	2.58496		-0.97276	-0.96501	-0.50403	-0.33662	-0.84683	-1.40808	-1.03599	-0.38234
794	7.23841	7.23841	8.91886	8	6.33985	5.88264	6.40939	6.84549		0.171586	0.258179	0.15708	0.135966	0.063655	0.18465	-0.07746	0.212061
795	5.42626	5.12928	7.35755	6.37504	4.08746	5.12928	4.9542	4.80736		-0.20868	-0.67567	-0.33089	-0.24379	-0.84683	-0.44523	-0.80801	-1.16407
796	5.24793	3.16993	7.39232	4.64386	3.58496	5.12928	3	4.9542		-0.97276	-1.19468	-0.78411	-0.33662	-0.69036	-0.5215	-0.52079	-1.16407
797	5.12928	6.08746	7.43463	6.74147	6.02237	6.30378	6.12928	6.64386		-0.47448	-0.67567	-0.12468	-0.45287	-0.38598	-0.22158	-0.25651	-0.04567
798	5.04439	4	6.96578	5.72792	4.85798	6.10852	6.02237	5.42626		-0.97276	-0.34273	-0.78411	-1.35298	-1.44438	-0.86448	-1.42573	-0.63046
799	3.70044	4.45943	7.16993	3.70044	3.58496	3.58496	5.16993	4.16993		-0.47448	-0.67567	-1.61204	-0.45287	-0.84683	-0.61172	-0.13105	-0.49073
800	6.55459	6.75489	8.21917	7.7211	4.80736	6.30378	7.19967	7.35755		0.011668	-0.01683	0.115044	0.171566	-0.00897	0.074236	-0.41827	-0.21891
801	4	3.45943	5.85798	6.08746	3.90689	2.80735	6.2854	4.52356		-0.97276	-0.96501	-0.59676	-0.60851	-0.38598	-1.40808	-0.25651	-0.63046
802	6.16993	6.18982	6.91886	7.76155	6.83289	7.17991	7.14975	7.98299		0.319379	0.279556	0.406972	0.447248	0.548262	0.441354	0.427431	0.379555
803	4.16993	2.80735	4.90689	6.14975	2.58496	1.58496	3	1.58496		-0.80358	-0.80206	-0.78411	-0.60851	-0.24929	-0.86448	-0.80801	-0.49073
804	5.12928	4.32193	7.12928	6.47573	5	4.58496	4.80736	5.35755		-0.80358	-0.22906	0.115044	0.097397	-0.46983	-0.86448	-0.52079	-0.21891
805	6.83289	6.91886	8.7211	8.36194	6.9542	6.30378	7.46761	7.6865		-1.2112	0.080515	0.204759	0.154109	-0.14014	0.274864	0.016473	-0.21891
806	5.58496	5.67242	7.82018	6.02237	5.2854	5.49185	5.78136	4.9542		-0.67235	0.080515	-0.3926	-0.04243	-0.56899	-0.03618	0.096935	-0.63046
807	6.70044	6.12928	8.14466	7.98299	7.08746	7.03342	7.35755	7.49985		-0.32669	0.017513	0.068798	0.26439	0.09663	0.42943	0.016473	0.239823
808	6.83289	6.78136	8.39232	7.85798	6.97728	6.53916	8.02791	7.49985		-0.15751	0.080515	0.279854	0.009021	0.387121	0.378636	0.22985	0.000621
809	5.90689	6.04439	7.47573	6.97728	6.75489	6.56986	6.49185	7.24793		0.04732	0.017513	-0.20524	0.009021	0.348254	0.143392	-0.07746	0.081761
810	4.70044	5.35755	6.2854	6.94252	3.45943	3.16993	4.9542	5.04439		-0.47448	-1.5873	-0.65118	-0.8448	-0.84683	-0.72213	-1.42573	-1.16407
811	5.58496	6.22882	7.39232	7.44294	6.96578	6.26679	7.04439	7.48382		-0.67235	-0.5724	-0.10655	-0.13224	-0.04928	-0.22158	-0.52079	-0.09685
812	4.39232	4.32193	7.21917	4.80736	4.75489	0	5.35755	5.35755		-1.61883	-0.96501	-0.42684	-0.52417	-1.44438	-0.5215	-0.80801	-0.29379
813	3.45943	3.80735	6.79442	4.9542	4.16993	3.16993	4.80736	4		-0.97276	-0.67567	-0.97146	-0.60851	-0.46983	-0.86448	-1.42573	-0.8274
814	3.70044	5.70044	5.75489	7.13955	2.58496	4.24793	5.16993	5.24793		-1.61883	-0.80206	-1.61204	-1.03235	-0.84683	-1.40808	-1.42573	-0.21891
815	5.83289	4.90689	7.82018	5.45943	4.75489	4.85798	3.70044	5.16993		-0.97276	-1.5873	-1.1044	-0.3911	-0.84683	-1.0651	-0.52079	-0.38234
816	6.16993	6.12928	8.2854	7.7211	5.70044	5.64386	6.90689	7.11894		-0.47448	-0.40944	-0.27647	-0.60851	-0.69036	-0.5215	0.016473	0.182615
817	6.44294	5.35755	8.04439	6.37504	5.52356	5.58496	6.2854	6.87036		-0.20868	-0.09246	0.176746	0.135966	0.028552	0.16445	0.589187	0.436764
818	5.58496	5.67242	6.35755	7.2854	4.90689	4.64386	6.61471	4.52356		-1.2112	-1.19468	-0.86836	-0.8448	-0.84683	-0.26874	-0.3316	-0.09685
819	5.90689	6.08746	8.01681	6.08746	5.64386	4.85798	6.37504	6.12928		-0.15751	-0.01683	-0.3926	-1.03235	-0.84683	-0.26874	-0.80801	-0.49073
820	5.9542	6.18982	7.16993	7.62936	5.55459	5.75489	5.35755	6.56986		0.112729	0.442507	0.167017	0.204621	-0.14014	0.16445	0.096935	0.000621
821	5.42626	5.67242	7.39232	6.89482	6.18982	6.10852	5.42626	6.98869		-0.39596	-0.48508	-0.42684	-0.20354	-0.38598	0.240726	0.361205	0.182615
822	5.24793	6.33985	7.26679	7.33985	4.85798	6.10852	4.9542	6.67242		-0.47448	-1.19468	-0.59676	-0.24379	-0.69036	-0.44523	-0.80801	0.151267
823	4.16993	1.58496	7.31288	4.80736	4.45943	4.08746	3	4.16993		-0.67235	-0.40944	-0.71288	-0.60851	-0.56899	-0.86448	-0.52079	-1.16407
824	6.02237	6.40939	7.39232	7.58496	4.85798	4.24793	6.08746	6.74147		-0.80358	-0.28305	-0.78411	-0.8448	-0.38598	-1.0651	-0.25651	-0.8274
825	5.58496	6.78136	7.35755	7.62936	6.64386	6.79442	7.62205	7.31288		-0.32669	-0.22906	-0.10655	0.009021	0.327727	0.240726	-0.19029	-0.15406
826	7.64386	7.87652	8.87652	9.06609	7.55459	7.17991	7.63663	8.12928		0.171586	0.339235	0.382963	0.492193	-0.14014	0.18465	0.46761	-0.09685
827	3	4.45943	6.2854	5.64386	4.70044	2.80735	6.2854	5.16993		-0.67235	-0.80206	-0.97146	-0.60851	-0.46983	-0.5215	-0.13105	-0.38234
828	5.9542	5.80736	7.26679	7.2854	5.24793	3.16993	5.72792	4.16993		-0.11044	0.188734	0.043815	-0.10032	-0.19198	-0.06811	-0.3316	-1.16407
829	3	3.80735	6.85798	4.80736	4.24793	3.58496	5.04439	5.35755		-0.56514	-0.40944	-0.25149	-0.33662	-0.56899	-0.32087	-0.80801	-0.8274
830	6.26679	6.30378	7.7211	7.31288	5.93074	6.30378	6.78136	7.11894		0.171586	0.258179	0.279854	0.188389	0.185025	0.42943	0.016473	0.042883
831	6.70044	6.70044	8.56605	7.39232	7.52356	7.06609	8.03892	8.17991		0.319379	0.137205	0.337689	0.055316	0.489404	0.464372	0.384158	0.314697
832	4.70044	5.20945	7.26679	6.26679	5.20945	6.10852	7.07682	6.64386		0.080934	0.080515	-0.10655	-0.13224	-0.00897	-0.03618	-0.41827	-0.63046
833	8.99718	9.25267	10.6166	10.0888	9.06609	8.91289	9.68825	9.67772		0.340766	0.487846	0.467209	0.548575	0.440663	0.527625	0.361205	0.418433
834	5.12928	4.58496	7.31288	5.55459	3.70044	4.45943	3.45943	0		-1.2112	-0.80206	-0.46382	-0.3911	-0.38598	-0.44523	-0.80801	-0.63046
835	5.12928	5.2854	7.58496	6.08746	4.32193	3.80735	5.58496	5.72792		-0.67235	-0.5724	-0.59676	-0.24379	-0.56899	-0.86448	-0.3316	-1.16407
836	4.16993	4.70044	7.02237	5.64386	4.32193	2.80735	5.42626	5.64386		-0.97276	-0.22906	-0.54807	-0.33662	-0.38598	-0.72213	0.016473	-0.63046
837	3	0	6.44294	0	3	0	0	2.58496		-1.61883	-0.96501	-0.86836	-0.71173	-0.84683	-1.40808	-0.80801	-1.16407
838	6.06609	6.33985	7.85175	6.94252	6.75489	6.30378	7.14975	7.61471		-0.26473	-0.40944	-0.3926	-0.3911	-0.09282	-0.26874	-0.80801	-0.21891
839	4	5.55459	6.35755	6.97728	6.45943	5.04439	6.74147	7.24793		-0.02629	-0.13444	-0.20524	-0.10032	-0.46983	0.048856	-0.52079	-0.63046
840	5.32193	6.18982	7.62205	6.70044	4.9542	5.20945	5.24793	6.18982		-0.39596	-0.96501	-0.86836	-0.8448	-0.38598	-0.44523	-0.80801	-0.8274
841	6.97728	7.02237	8.30834	8.20945	6.45943	6.82018	7.94252	7.19967		0.250113	0.339235	0.492192	0.341663	0.4574	0.351139	0.384158	0.436764
842	4.90689	6	7.82018	6.47573	5.39232	4.85798	5.52356	6.74147		-0.47448	-0.96501	-0.14354	-0.52417	-0.09282	-0.86448	-0.52079	-0.29379
843	4.90689	4	5.75489	6.65821	4.45943	3.58496	4.70044	5.35755		-1.61883	-0.67567	-0.86836	-0.45287	-0.84683	-1.0651	-0.64625	-0.49073
844	6.72792	6.08746	8.49185	7.39232	5.83289	6.26679	7.22882	7.76818		-0.80358	-0.22906	-0.0561	0.171566	0.09663	0.048856	0.22985	0.358883
845	6.16993	7.18982	8.2854	7.65105	7.10852	6.52356	8.08215	7.57743		0.225085	0.442507	0.580474	0.418024	0.896637	0.708054	0.762536	0.602756
846	7.20945	6.82018	8.07146	8.36194	6.62936	7.39232	7.31288	7.7879		0.400622	0.163555	0.370474	0.418024	0.489404	0.291089	0.22985	0.314697
847	4.90689	5.80736	6.35755	7.33985	5.08746	5.04439	4.52356	6.18982		0.112729	-0.28305	-0.12468	-0.28788	-0.56899	-0.61172	-0.13105	0.000621
848	3.70044	4.80736	6.35755	6.08746	4.16993	4.08746	4	6.44294		-0.39596	-0.01683	-0.50403	-0.24379	-0.38598	-0.26874	-1.42573	-0.21891
849	7.05528	6.18982	8.59991	8.04985	5.88264	6.20945	6.74147	7.82018		-0.20868	-0.40944	-0.18375	0.23547	-0.00897	-0.22158	-0.13105	-0.38234
850	4.80736	3.80735	6.91886	6.37504	6.2854	4.90689	6.56986	6.67242		-0.80358	-0.96501	-0.71288	-0.71173	-0.38598	-0.37915	-0.64625	-1.16407
851	5.24793	5.90689	6.65821	7.44294	4.39232	4.45943	6.2854	5.78136		-0.56514	-0.48508	-0.42684	-0.07047	-0.19198	-0.22158	-0.52079	-0.21891
852	5.83289	5.90689	7.35755	7.74147	4.64386	5.72792	6.49185	7.04439		-0.11044	0.017513	0.195608	0.26439	-0.14014	0.098378	0.058142	-0.09685
853	3	4.70044	7.31288	4.45943	3.70044	4.75489	5.42626	5.16993		-0.39596	-0.67567	-0.78411	-1.03235	-0.84683	-0.61172	-0.41827	-0.38234
854	5.58496	4.9542	6.72792	6.94252	4.39232	4.45943	5.85798	5.24793		-0.97276	-1.5873	-0.86836	-0.60851	-0.38598	-0.72213	-0.64625	-0.63046
855	5.90689	5.61471	7.21917	7.01123	4.90689	5.58496	6.96578	6.37504		-0.80358	-0.96501	-0.30288	-1.03235	-0.56899	-1.0651	-0.52079	-1.16407
856	6.76818	6.47573	8.2621	7.62936	6.22882	6.14975	6.64386	7.11894		-0.11044	0.017513	0.125917	0.188389	0.157126	0.258089	-0.41827	-0.38234
857	8.41785	8.12412	9.6865	9.35315	7.61471	7.60733	8.42206	8.38802		0.550518	0.502187	0.637125	0.577954	0.440663	0.291089	0.337275	0.266085
858	5.12928	5.75489	7.35755	6.52356	5.52356	4.75489	5.04439	6.37504		-0.67235	-0.5724	-0.42684	-1.03235	-0.69036	-0.26874	-0.80801	-0.63046
859	4.70044	4	6.35755	6.42626	4.64386	5.32193	5.16993	5.78136		-0.67235	-0.67567	-0.86836	-0.3911	-0.84683	-1.0651	-1.42573	-0.63046
860	4.90689	6	7.75489	6.14975	5.20945	5.39232	5.58496	6.67242		-0.39596	-0.67567	-0.3926	-0.52417	-0.84683	-0.32087	-0.07746	-0.63046
861	6.70044	6.84549	8.56605	7.94837	6.10852	6.61471	7.14975	6.64386		0.27412	0.188734	0.3641	0.407857	0.534134	0.378636	0.096935	0.081761
862	5.24793	4.70044	6.65821	7.07682	4.9542	5.52356	6.12928	6.49185		-0.39596	0.188734	0.186273	0.171566	0.09663	0.464372	0.25869	-0.15406
863	6.30378	5.49185	7.98869	7.2854	6.06609	6.88264	7.52356	7.01123		-0.47448	-0.09246	-0.12468	-0.07047	-0.09282	-0.13892	-0.52079	-0.63046
864	6.16993	5.61471	7.90689	6.94252	5.52356	5.52356	6.6865	5.78136		-0.47448	-0.05338	0.030798	0.076835	-0.24929	0.098378	0.25869	-0.21891
865	5.04439	5.20945	7.35755	6.42626	5.39232	6.35755	6.40939	5.90689		-0.06686	0.017513	0.195608	0.076835	0.284191	0.365078	0.058142	0.081761
866	4	2.80735	6.72792	5.20945	3.80735	2.80735	3.70044	5.64386		-0.97276	-1.5873	-0.36072	-0.28788	-1.44438	-0.86448	-0.41827	-1.16407
867	6.44294	6.18982	8.04439	7.82018	5.08746	5.67242	6.2854	6.32193		0.112729	-0.34273	0.15708	0.097397	-0.14014	0.143392	-0.25651	-0.15406
868	4	3.16993	5.2854	6.52356	3.16993	2.80735	3.45943	4.52356		-0.15751	-0.80206	-0.54807	-1.35298	-0.46983	-0.44523	-0.80801	-0.63046
869	5.78136	6.37504	6.79442	7.60733	5.08746	5.24793	4.52356	5.85798		-0.20868	-0.40944	-0.36072	-0.10032	-0.09282	0.048856	-0.80801	0.042883
870	6.55459	6.79442	7.90689	7.85798	6.30378	6.56986	7.17991	7.75489		-0.32669	-0.13444	0.056476	0.076835	0.157126	-0.06811	-0.02853	-0.09685
871	5.78136	6.12928	7.75489	6.70044	5.64386	5.58496	5.97728	6.84549		-0.97276	-0.28305	-1.61204	-0.52417	-0.31335	-0.86448	-0.3316	-0.38234
872	5.78136	6.18982	8.19476	6.37504	5.9542	5.20945	6.49185	6.37504		-0.20868	-0.96501	0.030798	0.032748	-0.24929	-0.10225	-0.19029	-0.38234
873	5.04439	4	6.91886	5.88264	4.80736	6	5.67242	6.64386		-0.67235	-0.5724	-0.20524	-0.71173	-0.24929	-0.37915	-0.52079	-0.38234
874	4.52356	4.9542	6.59991	6.89482	4.75489	5.12928	4.9542	4.70044		-0.06686	-0.22906	-0.54807	-0.52417	-0.84683	-0.44523	-0.3316	-0.38234
875	5.90689	4.45943	6.96578	6.82018	5.93074	5.49185	5.52356	6.56986		-0.97276	-0.5724	-0.46382	-1.35298	-0.84683	-0.37915	-0.3316	-0.38234
876	4.16993	5.2854	7.26679	6.74147	5.12928	5.52356	6.71425	6.40939		-0.20868	-0.34273	-0.22779	-0.33662	-0.56899	-0.03618	0.058142	-0.21891
877	3.45943	3.58496	7.21917	2.80735	3.80735	4.24793	3.70044	3		-0.47448	-0.34273	-1.1044	-0.8448	-0.69036	-0.5215	-0.52079	-1.16407
878	6.44294	5.20945	7.98869	6.65821	5.32193	3.45943	5.78136	5.24793		-0.67235	-0.67567	-0.42684	-0.60851	-0.84683	-0.86448	-1.42573	-1.16407
879	5.42626	6.44294	7.7211	7.01123	5.16993	5.97728	6.56986	6.56986		-0.06686	-0.17978	0.030798	-0.24379	-0.19198	0.204056	0.286124	0.399383
880	5.78136	6.84549	8.14466	7.04439	5.70044	5.72792	7.09803	6.80736		-0.80358	-0.22906	-0.30288	-1.03235	-0.24929	-0.37915	-0.25651	0.000621
881	5.24793	6.04439	7.26679	6.97728	6.24793	5.97728	6.56986	6.37504		0.04732	-0.48508	-0.14354	-0.60851	-0.69036	-0.86448	-0.13105	-0.29379
882	5.12928	5.75489	7.02237	7.19967	5.08746	4.75489	6.37504	6.08746		-1.2112	-0.80206	-0.71288	-1.03235	-0.84683	-0.61172	-1.42573	-0.63046
883	6.06609	5.9542	7.96578	6.85798	6.84549	6.59991	6.71425	6.56986		0.27412	0.502187	0.456825	0.26439	0.504726	0.609523	0.675861	0.471472
884	3.70044	2.32193	6.44294	4.24793	5.52356	4.64386	5.04439	5.04439		-1.61883	-0.80206	-0.78411	-0.71173	-0.69036	-1.40808	-0.13105	-0.63046
885	5.32193	6.40939	7.69349	6.61471	6.20945	5.97728	6.64386	6.84549		-0.32669	0.080515	-0.07231	-0.24379	0.157126	-0.06811	0.133223	-0.38234
886	6.47573	7.20945	8.09803	8.09803	6.89482	6.49185	7.82018	7.89482		0.488558	0.258179	0.551455	0.548575	0.715095	0.441354	0.406211	0.436764
887	3	5.04439	6.08746	6.37504	4.9542	2	4.16993	4.70044		-0.32669	-0.96501	-0.59676	-0.71173	-0.19198	-0.32087	-0.52079	-0.63046
888	4.70044	5.35755	6.52356	6.94252	5.67242	5.42626	6.74147	6.18982		-0.47448	-0.67567	-0.16321	0.097397	-0.31335	0.048856	-0.41827	-0.21891
889	4	5.04439	7.35755	4.80736	3.90689	4.45943	5.35755	5.64386		-0.67235	-0.22906	-0.46382	-0.52417	-0.56899	-0.72213	-0.3316	0.000621
890	5.78136	6.44294	8.21917	6.65821	5.16993	4.64386	6.53916	4.39232		-0.20868	0.188734	0.125917	0.171566	0.284191	0.404684	-0.52079	-0.21891
891	6.02237	5.75489	7.26679	7.04439	7.43463	7.45943	7.63663	8.3443		0.011668	0.235963	0.382963	0.23547	0.694173	0.441354	0.25869	-0.29379
892	7.34873	6.78136	8.32643	8.38802	6.47573	6.91886	7.70736	7.63663		0.471991	0.516173	0.525044	0.563498	0.185025	0.441354	0.22985	-0.21891
893	8.41785	8.77808	10.2644	9.64386	8.57743	8.36632	9.03892	9.02791		0.693389	0.672174	0.693913	0.808517	0.965578	0.452997	0.486672	0.436764
894	3	4.9542	6.18982	6.47573	4.64386	4	4.39232	5.58496		-1.2112	-0.34273	-0.78411	-0.45287	-0.04928	-1.0651	-0.52079	-1.16407
895	6.47573	6	7.5157	7.44294	5.12928	5.39232	5.97728	5.24793		0.112729	0.357808	0.00361	-0.04243	0.063655	0.121396	-0.13105	-0.09685
896	4.70044	5.90689	7.26679	6.65821	5.49185	4.85798	6.61471	6.22882		0.535629	0.137205	0.344435	0.097397	0.211562	-0.06811	0.096935	0.117757
897	4	3.58496	5.61471	6.47573	4.45943	0	3.70044	5.24793		-1.2112	-0.80206	-0.71288	-0.52417	-1.44438	-0.72213	-1.42573	-0.38234
898	5.42626	5.55459	8.01681	5.64386	5.12928	4.08746	4.70044	5.04439		0.011668	-0.05338	-0.02528	-0.16652	-0.38598	-0.26874	0.016473	-0.49073
899	6.62936	6.70044	8.43045	7.22882	6.56986	6.45943	7.56224	7.01123		0.535629	0.357808	0.389083	0.591973	0.672414	0.609523	0.505109	0.589803
900	7.01123	7.27612	9.00282	8.26679	7.8009	7.81378	8.75489	8.41785		0.361402	-0.01683	0.376761	0.26439	0.548262	0.601065	0.714654	0.151267
901	5.58496	5.35755	7.07682	7.46761	5.72792	5.42626	5.42626	6.37504		-0.47448	0.017513	-0.08912	0.076835	-0.19198	0.291089	-0.3316	-0.38234
902	3.70044	4.58496	7.02237	4.64386	2.80735	3.45943	4.39232	3.70044		-0.67235	-0.48508	-1.1044	-0.8448	-0.69036	-0.44523	-0.52079	-0.38234
903	0	1.58496	3.45943	6.20945	1.58496	1.58496	3	3.70044		-0.26473	-0.28305	-0.59676	-0.45287	-0.46983	-0.61172	-0.64625	-0.63046
904	5.49185	5.85798	6.91886	7.31288	5.12928	5.67242	5.90689	6.37504		-0.15751	-0.22906	-0.36072	-0.60851	-0.38598	-0.06811	-0.52079	-0.38234
905	5.32193	5.42626	7.58496	5.9542	3.58496	5.24793	4.52356	6.2854		0.04732	0.109569	-0.20524	0.135966	-0.14014	-0.32087	0.016473	-0.15406
906	6.59991	6.33985	7.82018	7.70044	6.67242	6.75489	7.69349	7.61471		0.297184	0.080515	0.264189	0.171566	0.387121	0.351139	0.133223	0.081761
907	7.45121	7.75489	9.45943	8.57365	8.20457	7.70044	8.67948	9.18983		0.400622	0.393222	0.607777	0.712802	0.745042	0.839984	0.557048	0.562812
908	5.64386	6.08746	7.62205	7.01123	5.97728	5.80736	6.12928	6.22882		0.27412	0.279556	0.337689	0.447248	0.387121	-0.10225	0.22985	-0.21891
909	5.83289	5.67242	7.31288	7.25739	5.39232	5	5.85798	6.37504		-0.56514	-0.13444	-0.50403	-0.45287	-0.56899	-0.37915	-0.52079	-0.38234
910	6.52356	5.85798	7.62205	7.22882	6.10852	6.14975	6.2854	6.56986		-0.11044	-0.67567	-0.25149	-0.16652	-0.69036	-0.37915	-0.19029	-0.09685
911	5.04439	5.70044	5.97728	7.39232	4.75489	4.45943	4.70044	5.24793		-0.39596	-0.28305	-0.46382	-0.33662	-0.56899	-0.32087	-0.80801	-1.16407
912	5.72792	5.61471	7.85175	6.32193	6.44294	6.85798	7.24793	7.44294		-0.67235	-0.28305	-0.12468	-0.04243	0.211562	-0.10225	-0.64625	-0.49073
913	5.49185	6.14975	6.65821	7.49185	5.24793	4.58496	4	5.90689		-0.67235	-0.48508	-0.59676	-1.35298	-0.56899	-0.86448	-0.52079	-0.38234
914	2.58496	5.55459	7.58496	5.20945	4.85798	3.45943	4.70044	5.24793		-0.56514	-0.28305	-0.59676	-0.20354	-0.14014	-0.13892	0.016473	0.081761
915	6.16993	5.9542	8.07146	6.56986	6.08746	6.24793	6.80736	7.3837		-0.67235	0.163555	0.103909	0.154109	-0.04928	0.351139	0.22985	0.117757
916	3.45943	3.80735	5.97728	5.80736	5.70044	5.04439	6.45943	4.9542		-1.61883	-0.80206	-0.50403	-0.52417	-0.14014	-0.32087	-0.80801	-0.38234
917	6.39232	7.23841	8.8009	7.56224	6.97728	6.75489	7.40088	7.97154		0.319379	0.080515	0.418525	0.317312	0.613873	0.61784	0.604592	0.337292
918	5.78136	6.22882	7.75489	7.10852	5.45943	5.42626	6.12928	6.84549		-0.20868	-0.40944	-0.78411	-0.71173	-0.09282	-0.22158	-0.19029	-0.49073
919	5.64386	6.14975	7.12928	7.31288	6.08746	4.75489	7.22882	6.2854		-0.06686	-0.22906	-0.25149	-0.45287	-0.46983	-0.22158	0.096935	0.000621
920	6.52356	5.61471	7.69349	7.10852	6.76818	5.67242	6.22882	6.93074		-0.39596	-0.09246	-0.46382	-0.20354	-0.38598	-0.22158	-0.3316	-0.49073
921	5.64386	4.9542	7.96578	5.9542	3.70044	4.58496	5.42626	5.58496		-0.97276	-0.80206	-1.1044	-0.8448	-1.44438	-0.72213	-0.52079	-0.63046
922	5.49185	5.12928	7.47573	6.85798	5.32193	5.24793	5.90689	6.59991		-0.97276	-0.80206	-0.65118	-0.52417	-0.09282	-0.72213	-0.25651	-0.38234
923	5.58496	6.08746	7.26679	7.01123	6.71425	5.49185	7.65821	6.78136		-0.20868	-0.05338	-0.16321	-0.04243	-0.00897	0.18465	-0.3316	0.000621
924	5.24793	5.85798	7.55459	6.32193	4.45943	4.85798	4.9542	5.64386		-0.15751	-0.13444	-0.46382	-0.3911	-0.69036	-0.32087	-0.07746	-0.63046
925	4.16993	1.58496	5.2854	6.47573	3.90689	4.08746	4.39232	3		-0.56514	-0.5724	-1.61204	-0.45287	-0.84683	-1.40808	-0.80801	-0.63046
926	6.83289	6.96578	8.37069	8.53916	4.45943	5.04439	5.67242	5.64386		0.361402	0.235963	0.492192	0.500681	-0.14014	0.098378	0.016473	0.000621
927	5.90689	5.35755	6.85798	7.10852	5.61471	6.40939	7.7879	7.44294		0.011668	-0.13444	0.222533	-0.24379	0.562033	0.336796	0.199449	0.151267
928	5.58496	6.87036	8.16992	7.53916	6.32193	5.85798	7.46761	7.09803		-0.26473	0.080515	0.125917	0.250156	0.09663	0.291089	-0.02853	-0.38234
929	5.24793	5.04439	7.47573	6.37504	5.16993	6.49185	5.35755	5.85798		-0.56514	-0.67567	-0.65118	-0.60851	-0.09282	-0.22158	-0.19029	-0.63046
930	6.89482	6.91886	8.47167	8.30834	7.22882	7.19967	8.06609	7.86419		0.112729	-0.13444	0.337689	0.171566	0.649748	0.574786	0.337275	0.534232
931	6.12928	6.61471	8.04439	7.93074	6.06609	6.16993	6.96578	6.71425		0.171586	0.212841	0.264189	0.304638	0.261042	0.074236	0.25869	-0.15406
932	6.83289	5.49185	8.30834	6.89482	5.80736	6.78136	6.61471	6.78136		-0.11044	0.258179	0.204759	0.188389	0.368035	0.441354	0.406211	-0.04567
933	7.74147	8.32643	9.67772	9.04985	7.89482	7.86419	8.43045	8.60363		0.645356	0.811019	0.790054	0.853782	1.02094	0.904079	0.662312	0.534232
934	7.01123	7.27612	8.82972	8.11374	7.06609	7.04439	7.56224	8.09276		0.04732	-0.28305	0.080801	0.278199	-0.19198	0.306798	0.133223	0.081761
935	5.12928	5.42626	7.39232	6.70044	5.12928	5.49185	6.12928	4.9542		-0.67235	-0.48508	-0.65118	-0.60851	-0.56899	-0.37915	-0.80801	-1.16407
936	4.80736	4.90689	6.18982	6.78136	5.64386	4.24793	5.67242	6.08746		-0.56514	-0.22906	-0.54807	-0.45287	-0.56899	-1.40808	-0.64625	-0.63046
937	6.12928	5.67242	7.5157	7.33985	5.90689	5.20945	6.74147	5.78136		-0.97276	-0.48508	-0.46382	-0.60851	-0.31335	-0.86448	-0.80801	-0.63046
938	4	4	7.07682	3.32193	5.58496	2.80735	5.42626	4.39232		-0.56514	-0.80206	-0.65118	-0.60851	-0.84683	-0.5215	-0.3316	-0.63046
939	3.45943	4.16993	7.02237	4.9542	4.08746	2.80735	4	3.70044		-0.56514	-0.80206	-0.86836	-1.03235	-0.56899	-0.72213	-0.80801	-0.49073
940	6.22882	6.87036	8.67243	7.10852	7.02237	6.64386	7.75489	7.01123		0.27412	0.235963	0.395124	0.278199	0.185025	-0.03618	0.199449	0.399383
941	7.03342	6.91886	8.81698	7.44294	5.9542	5.72792	7.31288	7.67242		0.04732	0.212841	-0.04043	0.117084	-0.38598	-1.40808	-0.3316	-0.04567
942	5.72792	4.90689	6.96578	6.97728	7.10852	6.64386	7.24793	7.44294		0.080934	-0.13444	-0.02528	0.076835	0.236865	0.336796	-0.07746	0.081761
943	6.76818	7.04439	8.59991	7.62936	7.09803	7.60733	8.32193	8.01123		0.579211	0.357808	0.451544	0.456593	0.519629	0.527625	0.540263	0.399383
944	6.06609	5.04439	7.07682	7.13955	5.32193	5.67242	5.52356	5.24793		-0.97276	-0.40944	-0.59676	-0.45287	-0.04928	-0.5215	0.016473	-0.63046
945	4.16993	3.58496	4.90689	6.42626	4.24793	4	1.58496	6.08746		-0.97276	-0.67567	-0.71288	-0.8448	-1.44438	-0.61172	-0.19029	-0.63046
946	3.70044	4.16993	7.16993	3.70044	3.80735	4.08746	3	4.52356		-0.67235	-0.80206	-0.65118	-0.8448	-0.31335	-0.5215	-0.80801	-0.63046
947	4.39232	3.80735	6.18982	6.37504	3.45943	4.58496	4.52356	2.58496		-0.20868	-0.5724	-0.78411	-0.60851	-0.56899	-0.5215	-0.3316	0.151267
948	4.70044	3.58496	7.65821	4.80736	5.04439	5	3.45943	4.16993		-0.11044	0.017513	-0.16321	-0.13224	0.028552	-0.13892	-0.13105	-0.15406
949	5.78136	6.18982	7.47573	7.01123	5.78136	6.40939	7.65821	6.44294		-0.39596	-0.22906	-0.65118	-0.71173	-0.38598	-0.32087	-0.64625	-0.15406
950	5.83289	6.61471	7.47573	7.46761	6.52356	6.10852	6.6865	6.44294		0.011668	0.137205	0.0925	-0.20354	0.423395	0.121396	0.22985	0.182615
951	6.12928	5.85798	7.35755	7.13955	4.75489	6.78136	6.61471	7.48382		-0.20868	-0.05338	-0.16321	-0.24379	0.028552	0.022103	0.016473	0.081761
952	5.64386	6.08746	7.69349	6.74147	4.75489	4.90689	5.04439	6.49185		-0.39596	-0.17978	-0.42684	-0.33662	-0.56899	-0.26874	-0.13105	-0.09685
953	5.32193	5.61471	7.55459	6.37504	5.35755	4.45943	5.78136	6.32193		-0.67235	-0.28305	-0.65118	-0.52417	-0.56899	-0.86448	-0.41827	-1.16407
954	5.32193	3.80735	7.47573	4.45943	3.45943	4.08746	4.70044	5.85798		-0.39596	-0.67567	-0.3926	-0.60851	-0.38598	-0.32087	-0.80801	-0.63046
955	3	3.16993	5.97728	5.64386	5.78136	5.42626	6.02237	6.08746		-0.20868	-0.13444	-0.08912	-0.07047	0.261042	0.022103	0.199449	0.151267
956	3	4.16993	5.08746	6.32193	3.80735	4.24793	4.80736	4		0.011668	-0.67567	-0.3926	-0.60851	-0.31335	-0.72213	0.096935	-0.09685
957	3	3.45943	5.45943	6.32193	3.16993	3.45943	4.16993	3.45943		-1.2112	-0.80206	-0.71288	-0.71173	-1.06737	-0.86448	-0.41827	-1.16407
958	5.32193	6.18982	7.5157	6.70044	3	4.90689	5.67242	6.18982		-0.47448	0.080515	-0.08912	-0.01599	-0.19198	-0.13892	-1.42573	-0.63046
959	5.32193	5.20945	6.2854	7.01123	4.80736	2.80735	5.78136	4.16993		-0.32669	-0.22906	0.056476	-0.24379	-0.19198	-0.00618	-0.13105	-0.49073
960	6.06609	6.12928	7.90689	7.19967	5.90689	6.20945	7.02237	6.52356		-0.39596	-0.5724	-0.78411	-0.71173	-0.38598	-0.5215	-0.3316	-0.04567
961	5.64386	5.61471	7.85175	6.14975	4.75489	5.39232	5.72792	5.72792		-1.61883	-0.34273	-0.33089	-0.33662	-0.56899	-0.22158	-0.19029	0.000621
962	6.12928	5.35755	7.12928	7.22882	6.71425	6.30378	6.71425	7.82018		-0.32669	-0.01683	0.125917	-0.04243	0.489404	0.404684	0.096935	-0.09685
963	4.52356	3.45943	5.08746	6.74147	3.58496	3.45943	3.70044	4.80736		-0.67235	-1.5873	-0.78411	-1.03235	-0.84683	-1.40808	-0.41827	-0.63046
964	5.64386	5.80736	7.7879	6.56986	5.55459	5.24793	5.52356	7.04439		-0.02629	0.258179	0.31684	0.097397	0.185025	0.143392	0.133223	0.314697
965	6.02237	5.61471	7.82018	6.78136	5.67242	5.88264	6.78136	5.78136		-0.20868	-0.96501	-0.86836	-0.71173	-0.69036	-0.86448	-0.52079	0.117757
966	1.58496	4.32193	4.90689	6.37504	3	1.58496	4.16993	4.16993		-1.61883	-1.5873	-0.86836	-0.60851	-1.06737	-1.40808	-0.52079	-0.63046
967	4.52356	6.33985	7.65821	6.20945	4.45943	5.42626	5.42626	6.71425		-0.26473	-0.80206	-0.20524	-0.24379	-0.56899	-0.32087	-1.42573	-0.49073
968	3.70044	4.45943	6.65821	6.14975	3.90689	3.58496	3.45943	5.04439		-0.97276	-1.5873	-0.46382	-0.28788	-0.14014	-1.40808	-0.52079	-0.49073
969	4.90689	5.12928	6.85798	6.52356	5.83289	5.97728	6.87036	7.21917		0.142894	0.017513	-0.01061	-0.01599	-0.14014	0.121396	0.133223	0.000621
970	6.16993	5.90689	6.96578	7.60733	5.70044	6.24793	5.97728	6.98869		0.112729	-0.05338	-0.0561	0.278199	-0.00897	-0.13892	-0.19029	-0.09685
971	4.70044	5.90689	7.02237	7.07682	6.26679	4.58496	6.37504	6.44294		-0.56514	-0.13444	0.068798	0.135966	0.211562	-0.10225	-0.19029	-0.63046
972	5.83289	5.2854	7.65821	6.52356	4	5.20945	5.72792	6.02237		0.011668	-0.80206	-0.36072	0.154109	-0.19198	0.022103	-1.42573	-0.29379
973	4	4.90689	6.08746	6.56986	4.75489	5.85798	6.40939	5.49185		-0.26473	-0.34273	-0.22779	-0.16652	-0.38598	-0.44523	-0.52079	-0.38234
974	6.12928	5.90689	7.93664	6.37504	4.70044	5.64386	6.74147	7.16993		0.011668	-0.40944	-0.42684	-0.20354	-0.38598	-0.06811	0.058142	-0.21891
975	5.24793	5.2854	6.96578	7.13955	4.9542	5.64386	6.12928	5.42626		-0.32669	0.049889	-0.02528	0.154109	-0.00897	-0.10225	-0.3316	-0.63046
976	5.04439	6.18982	7.96578	5.55459	4.08746	3.80735	4.80736	4.39232		-0.97276	-0.96501	-0.42684	-0.52417	-0.84683	-0.5215	-0.41827	-1.16407
977	6.30378	6	6.52356	7.74147	5.16993	5.39232	6.18982	6.78136		0.112729	-0.28305	-0.04043	-0.3911	0.127718	0.098378	-0.19029	0.000621
978	5.32193	5.80736	7.90689	6.74147	6.74147	6.56986	7.48382	6.64386		-0.47448	0.109569	-0.36072	0.055316	-0.19198	0.121396	0.133223	-0.09685
979	0	0	3.45943	6.32193	1	2.80735	2.58496	2.58496		-1.61883	-0.67567	-0.86836	-1.35298	-1.44438	-0.86448	-1.42573	-1.16407
980	5.04439	5.9542	7.7879	6.26679	6.85798	5.72792	6.02237	6.56986		-0.26473	-0.96501	0.068798	-0.16652	0.157126	0.16445	-0.19029	-0.21891
981	5.49185	4.80736	6.52356	6.82018	5.04439	4.58496	4	6.32193		-0.97276	-0.67567	-0.50403	-0.60851	-0.31335	-0.32087	-1.42573	-0.63046
982	6.30378	6.84549	8.16992	7.5157	7.63663	7.20945	8.51175	8.8857		0.437389	0.080515	0.551455	0.577954	0.945797	0.812939	0.384158	0.436764
983	4.16993	5.20945	7.21917	6.32193	5.93074	6.10852	6.37504	6.67242		-0.39596	-0.48508	0.195608	0.076835	0.284191	0.274864	0.133223	0.081761
984	5.49185	5.35755	7.12928	7.01123	6.93074	6.91886	7.87036	8.12928		-0.20868	-0.40944	-0.02528	-0.16652	-0.00897	-0.03618	-0.52079	0.151267
985	6.79442	6.49185	8.19476	7.82018	4.70044	4.58496	4.39232	6.08746		0.27412	-0.05338	0.287492	0.329648	-0.00897	-0.10225	-0.3316	-0.21891
986	5.24793	4.32193	7.5157	4.64386	4.39232	5.24793	5.35755	6.18982		-0.97276	-0.80206	-0.65118	-0.71173	-0.84683	-0.86448	-0.19029	-1.16407
987	6.47573	6.58496	7.96578	7.87652	7.16993	7.09803	7.69349	7.73471		0.225085	-0.17978	-0.3926	-0.13224	-0.04928	-0.13892	-0.07746	-0.29379
988	5.58496	6.18982	7.69349	7.07682	6.37504	6.91886	6.56986	7.70736		-0.20868	-0.28305	0.017404	0.032748	0.09663	-0.06811	0.016473	0.000621
989	5.24793	5.70044	5.97728	7.31288	5	5.52356	3	5.64386		-0.32669	-0.28305	-0.71288	-0.33662	-0.24929	-0.44523	-0.80801	-0.63046
990	6.16993	6.82018	7.98869	7.76155	6.55459	7.03342	7.63663	7.56224		-0.15751	-0.05338	-0.08912	0.032748	0.348254	0.121396	0.22985	0.151267
991	5.58496	5.04439	7.39232	7.44294	5.08746	5.12928	4.70044	7.11894		-0.47448	-0.96501	-0.20524	-0.28788	-0.56899	-0.26874	-0.80801	-1.16407
992	7.18982	6.72792	8.34873	8.04985	7.35755	7.12928	8.29002	8.22882		0.297184	0.188734	0.125917	0.204621	0.236865	0.322024	0.22985	-0.09685
993	7.05528	6.55459	8.47167	7.53916	7.13955	6.49185	6.87036	7.73471		0.225085	0.235963	0.446202	0.427972	0.211562	0.18465	-0.19029	-1.16407
994	4.80736	4.90689	6.44294	6.61471	4.08746	4.85798	4.70044	4.39232		-0.32669	-0.48508	-0.36072	-0.04243	0.127718	-0.03618	-0.19029	-0.63046
995	2.58496	4.58496	5.2854	6.56986	4.9542	3.58496	5.42626	5.58496		-1.61883	-0.28305	-0.54807	-1.03235	-0.46983	-0.37915	-0.07746	-0.38234
996	4.80736	4.58496	7.43463	5.88264	4.16993	5.32193	5.90689	5.49185		-0.47448	-1.5873	-0.16321	-0.71173	-1.44438	-0.86448	-0.80801	-0.8274
997	7.79442	7.42626	9.14211	8.82655	7.98869	8.00563	8.82655	8.62936		0.198944	0.109569	0.440798	0.397462	0.348254	0.306798	0.447879	0.471472
998	5.04439	5.35755	6.35755	7.07682	3.80735	4.58496	5.16993	4.16993		-1.61883	-0.34273	-0.59676	-0.8448	-1.44438	-0.61172	-0.80801	-0.63046
999	0	3.45943	5.75489	4	4.32193	3.16993	6.64386	5.04439		-1.2112	-0.96501	-1.29175	-0.8448	-1.44438	-1.40808	-1.03599	-0.49073
1000	5.83289	6	6.85798	7.39232	6.37504	5.58496	7.44294	7.04439		-0.02629	-0.05338	-0.08912	-0.33662	0.028552	-0.13892	-0.80801	-0.09685
1001	4	2.32193	7.16993	5.88264	4.24793	3.58496	4.16993	4.9542		-1.2112	-1.5873	-0.59676	-0.8448	-0.84683	-0.72213	-0.64625	-1.16407
1002	3	5.20945	6.08746	6.70044	4.80736	5.12928	6.37504	5.85798		-1.61883	-0.48508	-0.54807	-0.24379	-0.24929	-0.44523	-0.52079	-0.04567
1003	4	2.32193	4.90689	6.32193	4	3.45943	3.70044	5.78136		-1.2112	-0.96501	-0.97146	-1.35298	-1.44438	-1.0651	-0.52079	-0.63046
1004	6.02237	6.33985	7.82018	7.25739	5.90689	6.61471	7.33985	7.56224		-0.20868	-0.01683	-0.18375	-0.24379	-1.44438	-0.37915	0.058142	0.042883
1005	5.78136	6.70044	8.16992	7.25739	5.55459	5.04439	6.32193	6.37504		-0.56514	-0.05338	-0.30288	-0.60851	-0.38598	-0.44523	-0.41827	-0.21891
1006	5.12928	5.9542	7.12928	7.16993	5.72792	5.88264	6.2854	6.32193		-0.47448	-0.40944	-0.36072	0.009021	-0.04928	-0.22158	-0.80801	-0.8274
1007	2.58496	4.32193	4.32193	6.52356	3.70044	3.58496	5.42626	4.9542		-0.80358	-0.34273	-0.86836	-0.60851	-0.24929	-0.61172	-0.25651	-0.38234
1008	5.12928	5.61471	7.21917	6.78136	6.16993	5.88264	6.49185	6.2854		-0.06686	-0.09246	-0.0561	-0.20354	0.261042	0.274864	0.016473	0.487939
1009	6.02237	7.45943	8.52748	7.7211	6.90689	7.43463	7.93074	7.26679		0.27412	-0.13444	0.080801	0.291607	0.261042	0.417212	0.016473	0.534232
1010	3	4	6.85798	3.32193	4.39232	3.58496	2.58496	1.58496		-0.15751	-0.22906	-0.78411	-0.33662	-0.24929	-0.61172	-0.80801	-0.38234
1011	6.16993	5.70044	7.65821	6.94252	5.70044	4.58496	4.52356	6.22882		0.080934	-0.09246	-0.22779	-0.01599	-0.14014	-0.61172	-0.19029	-0.21891
1012	4.39232	4.9542	7.21917	6.08746	5.61471	6.52356	6.22882	6.44294		-0.32669	-0.40944	-0.08912	-0.28788	-0.31335	-0.06811	-0.25651	0.000621
1013	4.80736	5.04439	6.08746	6.85798	4.9542	5.32193	4.80736	6.71425		-0.97276	-0.5724	-0.50403	-0.45287	-0.46983	-0.5215	-0.64625	-0.63046
1014	5.24793	5.35755	6.59991	6.97728	4.39232	3.58496	4.70044	5.58496		-0.47448	-0.34273	-0.50403	-0.20354	-0.24929	-1.0651	-0.13105	-1.16407
1015	6.97728	7.02237	8.73809	7.8392	7.24793	7.43463	7.88264	7.94252		0.27412	-0.01683	0.195608	0.204621	0.157126	0.351139	0.16731	-0.21891
1016	4.70044	4.70044	7.58496	6.20945	3.16993	4.32193	5.78136	5.35755		-0.15751	-0.48508	-0.12468	-0.16652	-0.46983	0.074236	-0.3316	-0.09685
1017	6.35755	5.35755	7.85175	6.56986	5.35755	5.42626	6.12928	6.40939		-0.26473	-0.09246	-0.33089	-0.20354	-0.24929	-0.03618	-0.64625	-0.38234
1018	6.89482	5.61471	8.23841	7.04439	6.35755	6.61471	7.19967	6.52356		-0.67235	-0.05338	-0.30288	-0.60851	-0.24929	-0.72213	-0.52079	0.182615
1019	5.49185	3.16993	6.52356	6.65821	5.04439	6.04439	6.22882	6.59991		-1.2112	-0.96501	-0.59676	-1.03235	-0.19198	-0.61172	-0.02853	-0.49073
1020	5.42626	4.70044	6.35755	7.19967	4.39232	4.45943	6.18982	5.90689		-0.47448	-0.48508	-0.86836	-0.8448	-0.56899	-0.61172	-0.41827	-0.38234
1021	6.26679	5.61471	8.09803	6.94252	6.33985	7.07682	6.80736	7.82018		-0.80358	-0.17978	-0.16321	-0.13224	-0.56899	0.074236	-0.52079	-0.63046
1022	4.80736	5.35755	7.16993	6.08746	4.85798	4.32193	5.78136	4.39232		-0.32669	-0.5724	-0.33089	-0.20354	-0.56899	-0.37915	-0.80801	-0.29379
1023	4.52356	3.58496	7.16993	4.64386	3.16993	2.80735	4.16993	4.16993		-0.32669	-0.96501	-0.46382	-0.8448	-0.56899	-0.86448	-0.52079	-0.63046
1024	6.12928	5.9542	7.39232	7.13955	5	5.58496	5.67242	5.78136		-0.15751	-0.48508	-0.30288	-0.20354	-0.46983	-0.72213	-0.64625	-0.38234
1025	4	6	6.79442	6.85798	4.39232	4.32193	5.52356	5.16993		-1.61883	-0.5724	-0.50403	-1.03235	-0.69036	-0.86448	-0.41827	-0.8274
1026	5.58496	6.82018	8.09803	7.44294	6.90689	6.98869	7.62205	7.63663		-0.02629	-0.13444	0.056476	0.032748	0.40556	0.404684	-0.07746	-0.21891
1027	5.49185	4.16993	7.16993	5.9542	4.24793	4.24793	6.40939	5.78136		-0.20868	-0.17978	-0.42684	-0.01599	0.028552	-0.26874	0.22985	-0.09685
1028	7.62205	7.20945	9.25974	8.32193	7.27612	7.32193	8.18487	7.99435		0.520354	0.258179	0.467209	0.341663	0.40556	0.527625	0.619587	0.337292
1029	6.62936	6.55459	7.82018	7.89482	6.44294	7.40939	7.75489	8.49985		0.225085	0.137205	0.256153	0.483547	0.504726	0.665	0.016473	0.151267
1030	1.58496	4.32193	5.08746	6.78136	3	3.58496	4.16993	4.9542		-0.97276	-1.5873	-0.65118	-0.45287	-1.06737	-0.86448	-1.42573	-0.38234
1031	2.58496	3.58496	6.59991	4.24793	4.64386	4	6.53916	6.56986		-1.61883	-0.96501	-0.46382	-0.3911	-0.19198	-0.17853	-0.19029	-0.09685
1032	4.52356	4.58496	7.55459	4	3	5.39232	5.72792	4.52356		-0.97276	-0.22906	-0.65118	-0.3911	-0.46983	-0.86448	-0.25651	-0.8274
1033	5.24793	5.49185	6.72792	7.36632	6.74147	6.61471	7.31288	7.49985		-0.47448	0.279556	0.264189	0.188389	0.548262	0.517629	0.22985	-0.09685
1034	5.32193	4.9542	7.39232	5.9542	5.08746	4.32193	4.80736	5.85798		0.112729	-0.67567	-0.02528	-0.16652	0.284191	-0.32087	-0.52079	-0.29379
1035	5.58496	5.49185	6.91886	7.39232	5.83289	5.12928	5.58496	6.40939		-1.2112	-0.22906	0.15708	-0.45287	-0.24929	0.098378	-0.19029	-0.21891
1036	1.58496	4.16993	6.85798	4.45943	2.58496	3.16993	4.16993	3.70044		-0.80358	-0.96501	-1.1044	-0.71173	-0.56899	-0.61172	-0.64625	-0.8274
1037	6.70044	6.26679	8.2854	7.19967	4.52356	5.42626	5.58496	5.90689		-0.39596	-0.17978	-0.50403	-0.07047	-0.69036	-0.44523	-0.3316	-0.63046
1038	5.78136	5.67242	7.96578	6.32193	6.24793	5.64386	6.71425	7.14975		-0.02629	-0.05338	0.125917	0.291607	0.028552	0.404684	-0.52079	0.000621
1039	8.55459	8.28077	9.72792	9.52943	7.52356	7.72792	8.72792	8.80735		0.488558	0.320033	0.401086	0.668183	0.423395	0.441354	-0.52079	-0.09685
1040	4.39232	3.58496	6.44294	6.47573	2.32193	0	3	4.39232		-0.20868	-0.96501	-0.30288	-0.45287	-0.24929	-0.32087	-1.42573	-0.8274
1041	6.22882	5.61471	7.82018	6.42626	5.58496	5.67242	6.56986	7.65105		-0.20868	-0.09246	-0.36072	-0.20354	-0.56899	-0.86448	-0.19029	-1.16407
1042	5.72792	6.52356	8.34873	7.94837	7.87036	7.57743	8.53138	8.50779		0.142894	0.017513	0.222533	0.220302	0.504726	0.517629	0.133223	0.399383
1043	5.78136	5.70044	8.16992	6.20945	5.32193	5.67242	6.32193	7.04439		-0.11044	-0.13444	-0.16321	-0.04243	0.063655	-0.06811	0.16731	-0.21891
1044	6.16993	5.55459	8.14466	6.52356	5.75489	5.32193	6.08746	6.40939		-0.20868	0.109569	-0.36072	-0.16652	-0.38598	-0.5215	0.016473	0.081761
1045	5.04439	6.08746	6.44294	7.31288	5.08746	5	6.45943	6.22882		-0.39596	-0.80206	-0.65118	-0.33662	-1.44438	-0.61172	-0.52079	-0.49073
1046	6.26679	6.30378	7.5157	7.44294	6.04439	5.75489	7.33985	6.87036		-0.20868	-0.34273	-0.27647	0.135966	-0.31335	-0.13892	-0.25651	-0.09685
1047	6.16993	4.90689	7.47573	6.52356	6.72792	7.50779	7.35755	7.94252		-0.67235	0.188734	0.176746	0.353375	0.4574	0.565706	0.557048	0.081761
1048	5.32193	5.70044	7.65821	5.9542	4.16993	2.80735	3	4.52356		-0.20868	-0.80206	-0.54807	-0.33662	-0.24929	-0.44523	-0.52079	-1.16407
1049	5.78136	5.85798	7.7211	6.32193	6.45943	5.24793	6.02237	6.80736		-0.56514	-0.5724	-0.42684	-0.60851	-0.56899	-0.22158	-0.3316	-0.09685
1050	5.9542	6.52356	7.58496	7.36632	5.72792	4.58496	6.90689	7.29462		-0.02629	0.235963	0.0925	0.407857	0.368035	-0.22158	-0.13105	-0.04567
1051	4.16993	5.12928	6.44294	6.52356	4.08746	1.58496	4.70044	4.52356		-0.80358	-0.48508	-0.59676	-1.03235	-0.31335	-0.5215	-0.07746	0.042883
1052	4.52356	5.20945	6.35755	6.78136	2.80735	4.24793	4.9542	4.52356		-0.47448	-1.19468	-1.1044	-0.45287	-0.38598	-0.61172	-0.64625	-1.16407
1053	1.58496	4.9542	7.02237	4.9542	4.39232	4.64386	5.52356	5.58496		-0.67235	-0.96501	-0.27647	-0.8448	-0.84683	-1.0651	-1.03599	-0.49073
1054	6.79442	6.70044	8.19476	8.11374	7.01123	6.75489	7.48382	7.70736		0.250113	0.080515	0.287492	0.135966	0.440663	0.143392	0.199449	0.042883
1055	0	2.80735	7.02237	5.08746	2	0	1.58496	0		-0.67235	-0.40944	-0.97146	-0.45287	-0.46983	-0.5215	-0.52079	-0.63046
1056	6.12928	3.80735	7.39232	6.97728	5.78136	6.10852	6.40939	7.16993		-0.11044	-0.13444	-0.16321	-0.13224	0.185025	0.336796	0.540263	0.379555
1057	0	4	6.72792	3.32193	1.58496	4	1.58496	4		-0.97276	-0.34273	-1.29175	-1.03235	-1.06737	-0.86448	-1.42573	-0.63046
1058	5.49185	5.67242	7.87652	5.9542	5.16993	4.75489	5.42626	5.24793		-0.67235	-0.96501	-0.54807	-0.3911	-0.84683	-0.37915	-0.25651	-0.15406
1059	4.90689	5.42626	6.65821	6.94252	4.75489	4.58496	5.67242	5.85798		-1.2112	-0.40944	-0.42684	-1.35298	-0.56899	-0.44523	-0.3316	-0.29379
1060	4.70044	3.58496	5.61471	6.56986	4.85798	5	3	4.80736		-0.67235	-0.80206	-0.71288	-0.52417	-0.38598	-0.22158	-0.80801	-0.38234
1061	4.52356	4.32193	7.07682	6.78136	5	4.58496	5.90689	5.04439		-0.26473	-0.5724	-0.78411	-0.3911	0.387121	-0.32087	-0.80801	-0.49073
1062	7.20945	6.78136	8.6865	8.14975	7.79442	7.97154	8.55075	8.86109		0.340766	0.188734	0.287492	0.386828	0.519629	0.601065	0.522961	0.266085
1063	6.06609	5.67242	7.31288	7.58496	6.52356	5.97728	7.87036	7.21917		-0.47448	-0.17978	0.068798	-0.24379	0.127718	0.291089	-0.41827	-0.38234
1064	5.04439	4.32193	6.18982	7.13955	4.90689	4.32193	4.80736	4		-1.2112	-0.67567	-1.61204	-0.8448	-0.69036	-0.44523	-1.42573	-0.29379
1065	5.49185	5.2854	5.75489	7.41785	5.12928	5.52356	5.58496	5.49185		0.04732	-0.48508	-0.78411	-1.35298	-0.24929	-0.61172	-1.03599	-1.16407
1066	4.39232	4.58496	6.85798	5.9542	5.2854	5	5.90689	6.67242		-0.47448	-0.40944	-0.46382	-0.45287	-0.09282	-0.10225	-0.41827	0.117757
1067	5.12928	6.14975	7.65821	7.33985	6.35755	5.75489	6.08746	7.01123		0.080934	-0.17978	0.068798	-0.04243	-0.14014	0.18465	0.058142	0.117757
1068	6.30378	5.49185	7.58496	6.82018	5.39232	5.32193	6.80736	5.58496		-1.2112	-1.5873	-0.71288	-0.71173	-0.56899	-0.61172	-0.64625	-0.21891
1069	5.90689	6.22882	7.21917	7.39232	6.65821	5.72792	6.18982	6.59991		-1.61883	-0.48508	-0.18375	-0.8448	-0.09282	-0.26874	-0.80801	0.042883
1070	5.24793	6.14975	7.16993	7.53916	4.16993	4	6.12928	7.06609		0.080934	-0.28305	-0.14354	-0.24379	-0.04928	-0.00618	-0.3316	-0.38234
1071	5.42626	5.55459	7.62205	6.52356	5.93074	4.64386	4	6.2854		-0.47448	-0.48508	-0.36072	-0.16652	-0.69036	-0.37915	-0.02853	-0.04567
1072	4.70044	3.16993	7.16993	4.24793	3.45943	4.24793	5.24793	5.49185		-0.67235	-0.67567	-0.65118	-0.71173	-1.06737	-0.86448	-0.52079	-0.63046
1073	6.26679	6.18982	8.09803	7.10852	5.93074	5.72792	5.90689	5.64386		0.27412	-0.48508	-0.14354	-0.28788	-0.38598	-0.44523	-0.07746	-0.21891
1074	4.70044	6	7.5157	6.26679	4.64386	4.64386	5.42626	4.52356		-0.20868	-0.40944	-0.22779	-0.45287	-0.84683	-0.37915	-0.41827	-0.38234
1075	4.39232	3.45943	5.61471	6.26679	2.32193	3.45943	0	4.70044		-0.47448	-0.67567	-0.50403	-0.71173	-0.84683	-0.61172	-0.25651	-0.63046
1076	6.72792	7.02237	8.52748	7.85798	6.14975	5.75489	5.35755	5.49185		-0.26473	0.080515	-0.04043	0.009021	-0.19198	0.022103	-0.02853	-1.16407
1077	4.70044	3.58496	6.91886	6.20945	5.85798	5.42626	6.18982	6.37504		-0.20868	-0.17978	-0.36072	-0.20354	-0.14014	-0.03618	-0.3316	-0.63046
1078	5.24793	4.32193	6.2854	6.74147	3.45943	5	2.58496	1.58496		-0.47448	-0.67567	-0.71288	-0.3911	-0.56899	-0.86448	-1.03599	-0.38234
1079	4	2.32193	5.08746	6.65821	2.32193	1.58496	2.58496	3.45943		-1.61883	-1.19468	-1.61204	-0.8448	-0.69036	-1.40808	-0.80801	-1.16407
1080	6.67242	7.23841	8.75154	8.11374	7.92481	7.85175	8.55842	8.76818		0.112729	0.017513	0.23117	0.418024	0.613873	0.365078	0.361205	0.081761
1081	5.04439	5.12928	7.43463	6.82018	5.24793	3.58496	5.16993	6.02237		-0.39596	-0.40944	-0.71288	-0.3911	-0.56899	-0.86448	-0.64625	-0.63046
1082	8.24317	8.37504	9.72792	9.32643	8.01123	8.03892	8.7211	8.66534		0.657737	0.639798	0.551455	0.492193	0.683402	0.772406	0.096935	0.454428
1083	3.45943	4.9542	5.97728	6.56986	5.16993	5.49185	5.97728	5.49185		-0.67235	-0.34273	-1.1044	-0.28788	-1.06737	-0.61172	-0.25651	-0.21891
1084	7.69349	8.41785	9.79928	8.87344	7.26679	7.36632	8.02791	8.3966		0.361402	0.163555	0.472315	0.291607	0.423395	0.452997	0.384158	0.337292
1085	4.90689	5.90689	7.55459	6.20945	5	5.20945	5.52356	6.08746		-0.56514	-0.80206	-0.86836	-0.3911	-0.38598	-0.72213	-0.41827	-0.21891
1086	3.70044	3.45943	6.18982	6.42626	3.32193	2	4.70044	5.42626		-1.61883	-0.48508	-0.46382	-0.20354	-1.44438	-0.86448	-0.64625	-1.16407
1087	4.90689	6.22882	7.07682	7.33985	4.08746	5.85798	6.53916	6.52356		-0.02629	-0.48508	-0.20524	-0.10032	-0.24929	-0.26874	-0.3316	-0.38234
1088	4.16993	5.90689	6.52356	6.97728	5	5.32193	5.78136	5.64386		-0.56514	-0.17978	-0.71288	-0.52417	-0.56899	-0.44523	-1.42573	-0.63046
1089	3.70044	5.55459	6.65821	6.61471	6.2854	5.39232	5.78136	5.72792		-0.56514	-0.28305	-0.20524	0.032748	-0.19198	-0.00618	-0.25651	-0.29379
1090	6.06609	5.80736	7.16993	7.58496	5.20945	4.90689	5.72792	5.42626		-0.32669	-0.40944	0.00361	0.117084	-0.84683	-0.37915	-0.3316	-0.04567
1091	6.22882	5.75489	7.93664	6.70044	6.65821	6.78136	6.93074	7.49985		-0.20868	-0.48508	-0.10655	-0.04243	0.348254	0.291089	-0.07746	-0.21891
1092	5.78136	4.32193	7.26679	6.37504	4.52356	4.64386	5.90689	5.72792		-0.15751	0.049889	-0.02528	0.055316	-0.31335	-0.72213	0.016473	-0.29379
1093	6.39232	5.20945	7.96578	5.9542	4.58496	3.45943	4.16993	5.16993		-0.32669	-0.48508	-0.3926	-0.60851	-0.31335	-1.40808	-0.19029	-0.38234
1094	5.24793	5.12928	6.79442	6.61471	4.52356	4.75489	7.07682	5.72792		-0.67235	-0.48508	-0.46382	-0.8448	-0.56899	-0.5215	-0.64625	-0.29379
1095	0	3.58496	5.97728	4.45943	4.39232	5.72792	3.45943	4.52356		-0.47448	-1.19468	-1.29175	-0.52417	-0.69036	-1.0651	-0.52079	-0.49073
1096	6.85798	6.47573	7.90689	7.93074	7.04439	7.45943	8.18487	8.27612		-0.02629	-0.05338	0.146924	-0.10032	-0.04928	0.143392	-0.19029	-0.21891
1097	6.55459	5.55459	8.11894	6.82018	6.06609	6.56986	7.09803	7.61471		0.225085	-0.05338	-0.07231	-0.13224	-0.46983	-0.03618	-0.25651	-0.09685
1098	5.72792	5.04439	7.62205	6.02237	5.04439	4.75489	6.32193	5.58496		-0.97276	-0.34273	-0.3926	-0.52417	-0.24929	-0.5215	-0.3316	-0.49073
1099	6.70044	5.90689	8.2621	6.65821	5.93074	6.61471	6.98869	6.67242		-0.20868	0.017513	-0.54807	-0.33662	-0.69036	-0.32087	-0.52079	-0.38234
1100	5.24793	5.35755	6.85798	6.78136	5.35755	5.12928	6.12928	7.21917		-0.20868	-0.40944	-0.36072	-0.24379	-0.04928	-0.26874	-0.3316	-0.04567
1101	5.49185	4.90689	7.82018	4.9542	5	5	4.80736	4.39232		-0.15751	-0.5724	-0.36072	-0.28788	-0.69036	-0.86448	-0.19029	-0.63046
1102	5.12928	5.85798	7.02237	7.01123	5.20945	5.42626	5.58496	6.02237		-0.47448	-0.80206	-0.65118	-0.52417	-0.46983	-0.86448	-0.80801	-0.8274
1103	1.58496	5.04439	5.2854	6.65821	5.64386	4.24793	4.9542	4		-0.67235	-0.40944	-0.30288	-0.60851	-0.84683	-0.72213	-1.42573	-1.16407
1104	7.97154	8.59246	9.85953	9.2854	8.91289	8.98869	9.78463	9.75822		0.704809	0.682568	0.712399	0.668183	0.945797	0.931075	0.978925	0.562812
1105	4	4	6.18982	6.56986	4.24793	4	6.61471	5.64386		-0.47448	-0.48508	-0.50403	-0.45287	-1.44438	-0.5215	-0.41827	-0.49073
1106	4.90689	5.12928	6.59991	6.78136	4.70044	5.64386	5.04439	5.97728		-0.80358	-0.67567	-0.50403	-0.33662	-0.84683	-0.86448	-0.41827	-0.09685
1107	5.32193	4.45943	6.35755	7.13955	4.45943	5.67242	6.18982	4.52356		-0.20868	-0.34273	0.167017	0.188389	-0.38598	0.098378	-0.19029	-0.63046
1108	5.78136	5.04439	6.91886	6.94252	4.58496	3.58496	2.58496	5.58496		-0.97276	-0.80206	-0.36072	-0.33662	-0.69036	-0.5215	-1.03599	-1.16407
1109	3.70044	5.20945	7.16993	5.32193	2.80735	2.80735	3	2.58496		-1.61883	-1.5873	-0.86836	-0.52417	-0.84683	-1.40808	-1.03599	-0.63046
1110	7.08746	6.52356	8.63663	7.5157	5.83289	4.90689	5.42626	6.37504		0.225085	0.137205	0.376761	0.26439	-0.56899	-0.22158	-0.80801	-0.63046
1111	6.44294	5.04439	8.09803	7.01123	6.50779	6.20945	7.3837	7.6865		-0.02629	-0.22906	0.080801	0.009021	-0.56899	0.240726	-0.19029	-0.21891
1112	4.39232	4.70044	6.85798	6.02237	4	5.39232	5.35755	6.08746		0.080934	-0.40944	-0.25149	-0.13224	-0.46983	0.048856	-0.80801	-0.63046
1113	5.58496	5.35755	7.55459	7.19967	6.49185	6.75489	7.09803	7.3837		-0.20868	-0.22906	0.056476	-0.24379	0.09663	0.291089	0.058142	0.239823
1114	5.42626	5.67242	7.39232	6.70044	6.42626	5.88264	6.08746	7.09803		-0.06686	-0.48508	0.0925	-0.20354	0.127718	0.306798	0.096935	0.337292
1115	7.18982	7.82018	8.96	8.58496	7.03342	7.14975	7.82018	8.29921		0.669863	0.426551	0.596273	0.650275	0.672414	0.672441	0.702018	0.454428
1116	5.64386	5.04439	7.16993	6.61471	5.61471	2.58496	5.16993	5.85798		-0.32669	-0.67567	-0.22779	-0.28788	-0.56899	-0.61172	-1.42573	-0.38234
1117	4.80736	5.80736	7.65821	5.55459	3.90689	5.20945	5.78136	6.78136		-0.56514	-0.96501	-0.54807	-0.71173	-0.84683	-0.72213	-0.3316	-0.29379
1118	3.45943	0	6.91886	4.45943	4.16993	2.58496	0	3.70044		-0.80358	-0.28305	-1.1044	-0.52417	-0.69036	-0.86448	-0.80801	-0.63046
1119	6.59991	5.2854	7.12928	7.36632	4.70044	5.04439	5.24793	5.16993		-0.39596	-0.40944	-0.20524	-0.13224	-0.84683	-0.61172	-1.03599	-0.63046
1120	3.45943	4.16993	7.12928	4.24793	5.12928	3.80735	5.35755	3.70044		-0.56514	-0.96501	-0.86836	-0.60851	-0.31335	-0.44523	-0.80801	-0.38234
1121	4	5.12928	6.52356	6.47573	5.39232	5.64386	6.45943	6.08746		-0.97276	-0.67567	-0.3926	-0.60851	-0.38598	-0.61172	-1.42573	-0.38234
1122	4.39232	4.45943	6.79442	5.9542	5.42626	6.30378	7.02237	6.87036		-0.67235	-0.67567	-0.36072	-0.07047	0.063655	0.143392	0.096935	-0.63046
1123	5.32193	5.42626	7.31288	6.32193	4.85798	4.75489	5.67242	4.70044		-0.02629	-0.67567	-0.33089	-0.24379	0.063655	-0.22158	-0.02853	-0.63046
1124	5.32193	6.84549	7.90689	7.07682	5.9542	6.06609	6.90689	6.32193		-0.02629	0.017513	0.043815	-0.13224	-0.19198	-0.00618	-0.80801	-0.49073
1125	5.12928	4.32193	6.44294	6.61471	5.12928	4.90689	5.16993	6.74147		-0.67235	-0.5724	-0.50403	-0.28788	-0.14014	-0.72213	-0.52079	-0.38234
1126	4.70044	6.30378	7.16993	6.89482	4.85798	4.24793	5.85798	6.74147		-0.67235	-0.96501	-0.65118	-0.60851	-0.46983	-0.86448	-0.52079	-0.09685
1127	2.58496	4.58496	5.85798	6.52356	3.70044	2.58496	4.16993	3.45943		-0.67235	-1.5873	-0.97146	-0.8448	-1.06737	-0.86448	-1.42573	-1.16407
1128	4	4.16993	6.2854	5.80736	6.80736	6.32193	7.29462	7.01123		-0.56514	-0.5724	-0.54807	-0.71173	0.211562	0.143392	0.22985	0.081761
1129	5.42626	6	7.5157	6.70044	4.64386	5.97728	5.04439	4.9542		-0.56514	-0.22906	-0.97146	-1.03235	-0.84683	-0.86448	-0.64625	-1.16407
1130	6.72792	7.20945	8.41363	8.14975	7.56986	7.43463	8.43045	8.09276		-0.26473	-0.22906	0.287492	0.447248	0.327727	0.404684	0.133223	0.000621
1131	1.58496	4.58496	6.52356	5.20945	4.70044	5.49185	4.9542	5.58496		-1.61883	-0.67567	-0.97146	-0.8448	-0.69036	-1.40808	-1.42573	-0.63046
1132	4.52356	5.12928	7.58496	6.02237	4.90689	4.64386	5.90689	5.78136		-0.39596	-0.34273	-0.78411	0.055316	-0.31335	-0.22158	-0.52079	-0.38234
1133	5.32193	4.58496	7.12928	6.47573	4.08746	4.08746	5.35755	5.97728		-0.06686	-0.80206	-0.30288	-0.10032	-0.31335	-0.26874	0.096935	-0.38234
1134	4.39232	4	5.61471	6.42626	4.64386	5	5.04439	5.64386		-0.67235	-0.96501	-0.46382	-0.71173	-0.46983	-0.61172	-0.3316	-1.16407
1135	5.90689	4.9542	6.96578	7.10852	5.93074	6.75489	7.04439	6.67242		-0.47448	-0.22906	-0.02528	-0.16652	-0.00897	-0.03618	-0.13105	0.081761
1136	4.70044	5.35755	7.12928	6.42626	6.10852	5.88264	6.02237	4.70044		-1.61883	-0.96501	-0.0561	-0.33662	0.063655	-0.22158	-0.3316	-0.8274
1137	4.16993	4	5.75489	6.32193	1.58496	3.16993	4.16993	2.58496		-1.2112	-0.48508	-0.59676	-0.60851	-1.44438	-0.86448	-1.42573	-1.16407
1138	5.90689	6.26679	6.96578	7.70044	5.85798	6	6.96578	6.40939		0.361402	0.320033	0.492192	0.465753	0.423395	0.574786	0.22985	0.418433
1139	5.64386	5.49185	6.91886	7.07682	5.24793	5	5.24793	5.42626		-0.56514	0.017513	-0.14354	-0.10032	-0.04928	-0.10225	-0.3316	0.000621
1140	6.55459	5.80736	8.01681	6.78136	5.88264	6.10852	6.61471	6.80736		-0.11044	-0.22906	-0.18375	-0.16652	-0.38598	-0.13892	-0.25651	0.000621
1141	5.64386	4.80736	6.85798	6.74147	5.83289	6.45943	6.18982	6.71425		-0.67235	-0.40944	-0.04043	-0.24379	-0.84683	-0.17853	-0.07746	0.042883
1142	5.24793	4.9542	7.43463	6.89482	6.14975	5.67242	5.67242	6.40939		-0.67235	-0.48508	0.00361	-0.20354	-0.14014	-0.06811	-0.02853	-0.38234
1143	2.58496	4.80736	6.59991	6.61471	3.32193	1.58496	4.80736	4.52356		-1.61883	-0.96501	-0.46382	-0.60851	-1.44438	-0.61172	-1.42573	-1.16407
1144	6.62936	7.08746	8.2621	8.04985	6.26679	5.80736	6.6865	6.32193		0.27412	0.109569	0.309676	0.278199	-0.00897	0.16445	-0.19029	-0.09685
1145	7.08746	6.78136	8.34873	8.12928	6.74147	6.32193	7.69349	7.7211		0.011668	0.109569	0.287492	0.291607	0.236865	0.204056	-0.19029	-0.09685
1146	6.26679	5.35755	8.04439	6.61471	4.90689	4.90689	6.02237	6.90689		-0.97276	-0.34273	0.068798	-0.20354	-1.06737	0.048856	-0.25651	-0.38234
1147	5.04439	6.08746	6.44294	7.44294	6.47573	5.52356	6.84549	6.96578		-0.47448	-0.09246	-0.25149	0.076835	-0.00897	-0.17853	-1.03599	-0.38234
1148	5.64386	6.26679	7.35755	7.2854	6.32193	6.39232	7.56224	7.7879		-0.02629	-0.01683	0.0925	-0.04243	0.489404	0.336796	0.16731	0.399383
1149	5.90689	5.75489	7.7879	6.26679	2.32193	5	4.80736	3.70044		-0.32669	-0.67567	-0.36072	-0.24379	-0.38598	-1.40808	-1.42573	-1.16407
1150	5.04439	5.70044	7.02237	6.78136	4.24793	4.90689	4.80736	5.85798		-0.67235	-0.28305	-0.01061	-0.33662	-0.04928	-0.5215	-0.52079	-0.21891
1151	1.58496	2.32193	3.45943	6.85798	4.75489	3.80735	4.39232	5.85798		-1.61883	-0.67567	-0.86836	-0.8448	-1.06737	-0.86448	-0.3316	-0.49073
1152	7.50779	6.82018	8.21917	8.55075	6.18982	5.75489	6.37504	7.31288		-0.56514	-0.09246	0.302399	0.117084	0.09663	0.240726	-0.3316	-0.21891
1153	4.90689	6.08746	7.43463	6.94252	6.49185	6.14975	7.04439	7.48382		-0.20868	-0.13444	-0.16321	-0.16652	-0.24929	-0.22158	-0.3316	0.000621
1154	2.58496	5.12928	6.18982	6.42626	4.85798	3.16993	5.04439	6.98869		-0.47448	-0.05338	-0.22779	-0.04243	-0.19198	0.143392	-0.07746	-0.29379
1155	5.24793	5.85798	7.5157	6.42626	5.2854	4.64386	5.90689	5.85798		-1.61883	-0.34273	-0.50403	-0.8448	-0.69036	-0.61172	-1.42573	-0.63046
1156	7.32193	6.40939	8.61839	8.08215	6.02237	6.26679	7.22882	7.31288		-0.20868	0.235963	0.146924	0.204621	0.423395	0.464372	-0.02853	0.000621
1157	7.2854	7.06609	8.59991	8.30834	7.20945	6.6865	7.19967	7.49985		0.171586	0.235963	0.279854	0.097397	-0.04928	0.143392	0.22985	0.000621
1158	6.30378	6.40939	7.90689	7.5157	4.39232	5.64386	4.70044	5.35755		0.04732	-0.17978	-0.14354	0.171566	-0.04928	0.048856	-0.02853	-0.21891
mean	5.379		7.045		5.352		6.087			-0.3648		-0.2553		-0.2577		-0.3545
SEM	0.03887		0.0293		0.04007		0.04347			0.01319		0.01303		0.0145		0.01319

## Sheet: Figure 7
Figure 7D mRNA level of Brg1 in SGK3 PROTAC treated cells.
Brg1
treatment	count #1	count #2	count #3	count #4	count #5	count #6	mean	SEM
Vehicle	1.3667	1.092	0.9313	0.7317	0.938	1.0826	1.024	0.08697
PROTAC	0.9327	1.614	1.1032	0.9141	1.311	1.2964	1.195	0.1088
Figure 7E Western blot related quantification of BRG1 protein levels in vehicle or SGK3 PROTAC treated preadipocytes under cycloheximide (CHX) treatment.
BRG1
treatment	count #1	count #2	count #3	count #4	count #5	count #6	mean	SEM
Vehicle	1.24522	0.754777	0.935875	1.06412	1.11449	0.885514	1	0.07181
PROTAC	0.7938	0.83342	0.658578	0.751653	0.575473	0.515895	0.6881	0.05149
Vehicle CHX	0.660141	0.809351	0.746446	0.825283	0.239906	0.684079	0.6609	0.08835
PROTAC CHX	0.230369	0.425467	0.473824	0.482155	0.104775	0.188824	0.3176	0.06648
Figure 7F Western blot related quantifications of BRG1 protein levels in vehicle or SGK3 PROTAC treated preadipocytes are measured under bortezomib treatment.
BRG1
treatment	count #1	count #2	count #3	count #4	count #5	count #6	mean	SEM
Vehicle	0.980859	1.01914	0.800655	1.19935	1.05631	0.943695	1	0.0537122
PROTAC	0.598907	0.863989	0.607412	0.569825	0.522049	0.872134	0.672386	0.0630745
Vehicle Bort	2.10726	1.77362	1.9654	1.5783	1.07663	2.06593	1.76119	0.158803
PROTAC Bort	1.75249	1.55795	2.8161	2.55733	1.68028	1.27995	1.94068	0.247177
Figure 7G Western blot related quantifications of BRG1 protein levels in Sgk3flox/flox and Sgk3 APKO with SGK3 K191A or S386D overexpression primary SVF cells are measured under CHX treatment for 8h,
treatment	count #1	count #2	count #3	count #4	mean	SEM
Sgk3flox/flox-EV	0.51	0.72	0.63	0.7	0.64	0.0474342
Sgk3 APKO-EV	0.29	0.64	0.46	0.6	0.4975	0.0792017
Sgk3 APKO-KA	0.4	0.5	0.48	0.58	0.49	0.0369685
Sgk3 APKO-SD	0.65	0.69	0.55	0.72	0.6525	0.0370529
Figure 7J Intensity of 428-threonine and 1417-serine phosphorylated peptides of human BRG1 protein quantified by MS.
BRG1 T428
	phorsphorylated
-SGK3	0
+SGK3	10^6.382017223
BRG1 S1417
	phorsphorylated
-SGK3	0
+SGK3	10^6.662757926
Figure 7K Western blot related quantifications of Wild-type (WT) and T428A/S1417A mutant human BRG1 protein levels are measured under CHX treatment in HEK293T cells.
FLAG
treatment	count #1	count #2	count #3	count #4	mean	SEM
WT	0.996171	1.00383	1.08449	0.91551	1	0.03453
WT CHX	0.550154	0.542728	0.548858	0.803942	0.6114	0.06419
MUT	1.16918	0.830818	0.796332	1.20367	1	0.1081
MUT CHX	0.30936	0.240149	0.318418	0.212313	0.2701	0.026

## Sheet: Figure 8
Figure 8B New-born adipocyte quantification of iWAT sections.
treatment	count #1	count #2	count #3	count #4	count #5	mean	SEM
PBS+Vehicle	0.78	0.63	1.98			1.13	0.4272
PBS+PROTAC	1.12	2.19	1.43			1.58	0.317857
DEX+Vehicle	17.47	17.09	28.99	20.62	17.24	20.282	2.27259
DEX+PROTAC	10.98	12.42	17.94	15.13	12.09	13.712	1.25799
Figure 8D Body weight of mice fed with chow diet and HFD fed with or without SGK3 PROTAC treatment.
treatment	count #1	count #2	count #3	count #4	count #5	count #6	count #7	count #8	mean	SEM
CD-vehicle	28.4	27.1	26.3	26.1	27.1	28.2	26.2	26.6	27	0.314
HFD-vehicle	34.8	33.9	33.2	31.5	36.7	36.8			34.48	0.842
HFD-PROTAC	32.9	30.5	35	30.9	31.8	33			32.35	0.6727
Figure 8E Body weight change of mice fed with chow diet and HFD fed with or without SGK3 PROTAC treatment.
treatment	count #1	count #2	count #3	count #4	count #5	count #6	count #7	count #8	mean	SEM
CD-vehicle	3.7	3.2	3.2	1.3	3.3	3.1	2.9	3	2.963	0.2521
HFD-vehicle	9.1	9.1	9.2	6.6	8.6	9.4			8.667	0.4271
HFD-PROTAC	7.6	5.3	6.1	6.2	8.3	7.6			6.85	0.4696
Figure 8F Fat mass of mice fed with chow diet and HFD fed with or without SGK3 PROTAC treatment.
treatment	count #1	count #2	count #3	count #4	count #5	count #6	count #7	count #8	mean	SEM
CD-vehicle	3.3	2.64	2.94	2.66	3.84	2.9	1.85	3.39	2.94	0.2113
HFD-vehicle	11.53	10.03	12.51	7.43	10.12	11.98			10.6	0.7533
HFD-PROTAC	9.07	7.65	10.46	6.98	8.34	8.79			8.548	0.4931
Figure 8G Lean mass of mice fed with chow diet and HFD fed with or without SGK3 PROTAC treatment.
treatment	count #1	count #2	count #3	count #4	count #5	count #6	count #7	count #8	mean	SEM
CD-vehicle	25.32	24.47	23.47	23.52	23.42	24.77	23.93	23.71	24.08	0.2481
HFD-vehicle	23.61	24.46	21.92	25.21	23.89	24.85			24.08	0.404
HFD-PROTAC	24.06	24.54	24.11	23.57	24.11	24.95			24.22	0.1921
Figure 8H pgWAT weight of mice fed with chow diet and HFD fed with or without SGK3 PROTAC treatment.
treatment	count #1	count #2	count #3	count #4	count #5	count #6	count #7	count #8	mean	SEM
CD-vehicle	0.56	0.42	0.39	0.42	0.52	0.45	0.29	0.52	0.4463	0.0307
HFD-vehicle	1.86	1.81	1.17	2.01	1.92	1.74			1.763	0.1113
HFD-PROTAC	1.35	1.16	1.16	1.12	1.63	1.45			1.312	0.0826
Figure 8I iWAT weight of mice fed with chow diet and HFD fed with or without SGK3 PROTAC treatment.
treatment	count #1	count #2	count #3	count #4	count #5	count #6	count #7	count #8	mean	SEM
CD-vehicle	0.48	0.44	0.46	0.52	0.6	0.52	0.29	0.54	0.4813	0.03254
HFD-vehicle	1.95	1.69	1.24	2.57	1.87	1.97			1.882	0.1765
HFD-PROTAC	1.65	1.52	1.49	1.18	1.38	1.32			1.423	0.06756
Figure 8L Related quantifications of BODIPY staining in differentiated human preadipocytes treated with SGK3 PROTAC at indicated concentrations.
treatment	count #1	count #2	count #3	count #4	mean	SEM
CTRL	0.684134	0.632949	0.705112	0.680514	0.6757	0.01524
MDI	0.943039	1.04932	0.942486	1.06516	1	0.0332
MDI PROTAC 0.3	0.559052	0.611623	0.490135	0.584472	0.5613	0.02604
MDI PROTAC 1	0.466303	0.606268	0.44036	0.523921	0.5092	0.03676
MDI PROTAC 3	0.423552	0.544364	0.409476	0.460032	0.4594	0.03027
Figure 8M Related quantifications of ACC1, C/EBPα, BRG1, GR, SGK3 protein levels in differentiating human preadipocytes with or without SGK3 PROTAC treatment on day 3.
ACC1
treatment	count #1	count #2	count #3	mean	SEM
Vehicle	0.933198	1.0668	1	1	0.03857
PROTAC	0.385624	0.411644	0.242517	0.3466	0.05258
GR
treatment	count #1	count #2	count #3	mean	SEM
Vehicle	1.02162	0.978382	1	1	0.01248
PROTAC	0.88312	1.11633	1.30074	1.1	0.1208
C/EBPα
treatment	count #1	count #2	count #3	mean	SEM
Vehicle	0.928526	1.07147	1	1	0.04127
PROTAC	0.340298	0.296312	0.085057	0.2406	0.07878
BRG1
treatment	count #1	count #2	count #3	mean	SEM
Vehicle	1.11357	0.886429	1	1	0.06557
PROTAC	0.744287	0.667702	0.717433	0.7098	0.02243
SGK3
treatment	count #1	count #2	count #3	mean	SEM
Vehicle	1.08434	0.91566	1	1	0.04869
PROTAC	0.196339	0.183687	0.121346	0.1671	0.02318

## Sheet: Figure S1
Figure S1A mRNA level of GR targets, Sgk1 and Rasd1, in preadipocytes cultured with FBS or CS-FBS with DEX or DEX and RU486 treating for 24h.
Sgk1
treatment	count #1	count #2	count #3	count #4	mean	SEM
FBS	1.01226	1.01463	1.00967	0.96343	1	0.01223
CS-FBS with vehicle	0.772161	0.73198	0.730937	0.771776	0.7517	0.0117
CS-FBS with DEX	3.60906	3.51638	3.84187	3.78499	3.688	0.0757
CS-FBS with DEX+RU486	0.974794	0.667725	1.02897	1.17085	0.9606	0.106
Rasd1
treatment	count #1	count #2	count #3	count #4	mean	SEM
FBS	1.27094	1.03103	0.885616	0.81241	1	0.1011
CS-FBS with vehicle	0.833891	0.8764	0.817246	0.893665	0.8553	0.01785
CS-FBS with DEX	5.75188	5.6802	4.65857	5.28648	5.344	0.2504
CS-FBS with DEX+RU486	1.0152	0.779547	0.520734	0.565186	0.7202	0.1134

## Sheet: Figure S3
Figure S3A Body weight of PBS or DEX-treated Sgk3flox/flox and Sgk3 iKO male mice (cohort 2) over 4 weeks.
genotype	treatment	time	count #1	count #2	count #3	count #4	count #5	mean	SEM
Sgk3flox/flox	PBS	0	26.7	25.4	30	27.4		27.375	0.968138
Sgk3 iKO			28.3	27.6	25.7	23.7		26.325	1.0331
Sgk3flox/flox	DEX		26.6	23.4	25.4	24.7	26.7	25.36	0.616928
Sgk3 iKO			26.9	24	28.8	27.1		26.7	0.995825
Sgk3flox/flox	PBS	1	27.2	26	29.8	27.4		27.6	0.795822
Sgk3 iKO			27.8	26.4	26	23.6		25.95	0.873212
Sgk3flox/flox	DEX		25.6	23	23.6	22.7	26.4	23.725	0.735935
Sgk3 iKO			26.2	22.8	25	23.6		24.4	0.752773
Sgk3flox/flox	PBS	2	27.7	26.1	30.1	27.2		27.775	0.843974
Sgk3 iKO			27.9	26.7	26.4	24.4		26.35	0.726292
Sgk3flox/flox	DEX		24.8	22.6	22.2	21.8	25.5	22.85	0.741889
Sgk3 iKO			24.3	20.2	23.9	22.4		22.7	0.92826
Sgk3flox/flox	PBS	3	27.2	25.8	29.8	28.1		27.725	0.838028
Sgk3 iKO			28.6	27.2	26.2	24.6		26.65	0.84212
Sgk3flox/flox	DEX		25	25.1	23.4	23.3	25	24.2	0.413038
Sgk3 iKO			24.6	22.5	25.5	23.6		24.05	0.646142
Sgk3flox/flox	PBS	4	28.2	26.1	30	27.7		28	0.803119
Sgk3 iKO			27.7	27.4	27.4	24.8		26.825	0.678694
Sgk3flox/flox	DEX		25	25.7	24.1	24.2	25.3	24.75	0.310805
Sgk3 iKO			25.6	21.9	26	23.6		24.275	0.94989
Figure S3B Fat mass of PBS or DEX-treated Sgk3flox/flox and Sgk3 iKO male mice (cohort 2) over 4 weeks.
genotype	treatment	time	count #1	count #2	count #3	count #4	count #5	mean	SEM
Sgk3flox/flox	PBS	0	3.603	2.812	3.358	3.115		3.222	0.169117
Sgk3 iKO			3.104	4.316	3.486	2.704		3.4025	0.343809
Sgk3flox/flox	DEX		4.119	2.294	3.013	2.929	3.527	3.1764	0.306427
Sgk3 iKO			3.095	2.539	3.168	2.743		2.88625	0.148342
Sgk3flox/flox	PBS	1	2.842	2.597	2.417	2.742		2.6495	0.0923873
Sgk3 iKO			3.639	3.382	2.859	2.316		3.049	0.293311
Sgk3flox/flox	DEX		5.619	3.507	3.436	3.313	5.156	4.2062	0.488775
Sgk3 iKO			4.782	2.501	2.849	3.156		3.322	0.504722
Sgk3flox/flox	PBS	2	2.699	2.632	2.919	2.494		2.686	0.0886181
Sgk3 iKO			3.409	3.142	2.847	2.27		2.917	0.244301
Sgk3flox/flox	DEX		4.949	3.349	2.776	3.292	4.633	3.7998	0.41977
Sgk3 iKO			3.532	2.435	2.46	2.609		2.759	0.260513
Sgk3flox/flox	PBS	3	2.192	2.307	2.66	2.373		2.383	0.0996184
Sgk3 iKO			3.41	2.836	2.486	1.986		2.6795	0.299514
Sgk3flox/flox	DEX		5.631	4.481	3.771	4.26	5.47	4.7226	0.35789
Sgk3 iKO			3.597	3.791	3.414	4.349		3.78775	0.202297
Sgk3flox/flox	PBS	4	2.599	2.729	2.919	2.729		2.744	0.0658913
Sgk3 iKO			3.249	2.713	3.28	1.997		2.80975	0.300555
Sgk3flox/flox	DEX		5.85	5.643	4.252	5.413	5.545	5.3406	0.281337
Sgk3 iKO			4.62	3.483	3.938	3.848		3.97225	0.237269
Figure S3C Lean mass of PBS or DEX-treated Sgk3flox/flox and Sgk3 iKO male mice (cohort 2) over 4 weeks.
genotype	treatment	time	count #1	count #2	count #3	count #4	count #5	mean	SEM
Sgk3flox/flox	PBS	0	18.951	18.953	22.864	20.196		20.241	0.922189
Sgk3 iKO			20.979	19.04	18.374	17.353		18.9365	0.764112
Sgk3flox/flox	DEX		18.619	20.713	18.661	18.279	19.316	19.1176	0.432724
Sgk3 iKO			20.046	18.035	21.665	20.592		20.0845	0.761439
Sgk3flox/flox	PBS	1	20.08	19.475	22.619	20.56		20.6835	0.682282
Sgk3 iKO			20.156	19.26	19.346	17.774		19.134	0.496228
Sgk3flox/flox	DEX		16.606	16.317	16.525	15.976	17.287	16.5422	0.215684
Sgk3 iKO			17.914	16.519	18.65	17.126		17.5523	0.464149
Sgk3flox/flox	PBS	2	20.934	19.414	22.145	20.841		20.8335	0.558657
Sgk3 iKO			20.252	19.729	19.793	18.527		19.5752	0.368315
Sgk3flox/flox	DEX		15.969	15.951	15.946	15.231	17.179	16.0552	0.314042
Sgk3 iKO			17.197	14.796	17.865	16.379		16.5592	0.661642
Sgk3flox/flox	PBS	3	21.302	19.579	22.458	21.284		21.1557	0.593003
Sgk3 iKO			20.602	20.519	20.074	19.07		20.0662	0.351732
Sgk3flox/flox	DEX		15.464	16.602	15.853	15.45	15.809	15.8356	0.209183
Sgk3 iKO			17.472	15.258	18.393	16.091		16.8035	0.699382
Sgk3flox/flox	PBS	4	21.23	19.413	22.558	20.88		21.0203	0.646245
Sgk3 iKO			20.292	20.74	20.005	19.121		20.0395	0.341478
Sgk3flox/flox	DEX		15.328	16.402	15.902	14.995	15.571	15.6396	0.241601
Sgk3 iKO			17.341	15.217	18.41	15.779		16.6867	0.729258
Figure S3D pgWAT weight of PBS or DEX-treated Sgk3flox/flox and Sgk3 iKO male mice (cohort 2) over 4 weeks.
genotype	treatment	count #1	count #2	count #3	count #4	count #5	mean	SEM
Sgk3flox/flox	PBS	0.2973	0.3968	0.4452	0.364		0.375825	0.0310361
Sgk3 iKO	PBS	0.475	0.4042	0.4767	0.3483		0.42605	0.0309354
Sgk3flox/flox	DEX	0.6463	0.5015	0.4953	0.4963	0.5784	0.54356	0.030084
Sgk3 iKO	DEX	0.5095	0.3798	0.3522	0.2576		0.374775	0.0519741
Figure S3E iWAT weight of PBS or DEX-treated Sgk3flox/flox and Sgk3 iKO male mice (cohort 2) over 4 weeks.
genotype	treatment	count #1	count #2	count #3	count #4	count #5	mean	SEM
Sgk3flox/flox	PBS	0.278	0.3048	0.2953	0.266		0.286025	0.00867913
Sgk3 iKO	PBS	0.365	0.3006	0.3615	0.2182		0.311325	0.0343824
Sgk3flox/flox	DEX	0.6348	0.6711	0.4507	0.5198	0.6477	0.58482	0.0424923
Sgk3 iKO	DEX	0.4863	0.3416	0.3436	0.2756		0.361775	0.0444128
Figure S3F BAT weight of PBS or DEX-treated Sgk3flox/flox and Sgk3 iKO male mice (cohort 2) over 4 weeks.
genotype	treatment	count #1	count #2	count #3	count #4	count #5	mean	SEM
Sgk3flox/flox	PBS	0.0719	0.095	0.0736	0.0732		0.078425	0.0055369
Sgk3 iKO	PBS	0.0723	0.0713	0.0764	0.0572		0.0693	0.00418151
Sgk3flox/flox	DEX	0.127	0.1983	0.1341	0.1628	0.1602	0.15648	0.0125949
Sgk3 iKO	DEX	0.172	0.1337	0.1418	0.0915		0.13475	0.0166055
Figure S3G Spleen weight of PBS or DEX-treated Sgk3flox/flox and Sgk3 iKO male mice (cohort 2) over 4 weeks.
genotype	treatment	count #1	count #2	count #3	count #4	count #5	mean	SEM
Sgk3flox/flox	PBS	0.1214	0.0941	0.1055	0.0923		0.103325	0.00669631
Sgk3 iKO	PBS	0.1277	0.0914	0.1041	0.1078		0.10775	0.00752025
Sgk3flox/flox	DEX	0.0282	0.0299	0.0385	0.0459	0.0547	0.03944	0.00496403
Sgk3 iKO	DEX	0.0368	0.0362	0.0606	0.0597		0.048325	0.00683074
Figure S3H Related quantifications of adipocyte area of pgWAT and iWAT.
pgWAT
genotype	treatment		count #1	count #2	count #3	count #4	mean	SEM
Sgk3flox/flox	PBS	0-2	0.806452	0.687285	0	0.872093	0.591457	0.200828
		2-5	12.5	5.84192	2.32558	2.32558	5.74827	2.39834
		5-10	29.0323	20.2749	10.8527	11.9186	18.0196	4.23233
		10-15	28.629	26.4605	20.155	18.8954	23.535	2.37097
		15-20	20.5645	23.3677	27.907	22.3837	23.5557	1.56231
		20-25	6.45161	12.3711	18.6046	18.6046	14.008	2.916
		25-30	2.01613	6.52921	12.4031	14.2442	8.79816	2.79581
		30-35	0	2.74914	5.03876	6.68605	3.61849	1.45133
		35-40	0	0.343643	2.32558	2.90698	1.39405	0.718994
		40-45	0	1.37457	0	1.16279	0.63434	0.368779
		45-50	0	0	0.387597	0	0.0968993	0.0968993
Sgk3 iKO	PBS	0-2	0.416667	1.39373	0.469484	0	0.56997	0.293973
		2-5	3.75	3.83275	3.75587	7.36842	4.67676	0.897418
		5-10	14.5833	17.77	17.8404	15.4386	16.4081	0.825429
		10-15	18.75	20.2091	18.3099	21.7544	19.7558	0.780074
		15-20	16.25	22.6481	19.2488	21.4035	19.8876	1.40114
		20-25	17.5	17.77	19.7183	16.4912	17.8699	0.674793
		25-30	10.8333	9.7561	8.4507	8.07018	9.27758	0.631855
		30-35	10.4167	3.13589	6.57277	5.26316	6.34712	1.53023
		35-40	3.75	1.39373	1.87793	2.10526	2.28173	0.511416
		40-45	2.08333	0.348432	1.87793	1.05263	1.34058	0.398717
		45-50	0	0.696864	1.40845	0.350877	0.614048	0.300589
		50-55	0.833333	0.696864	0.469484	0.701754	0.675359	0.0755532
		55-60	0.833333	0	0	0	0.208333	0.208333
		60+	0	0.348432	0	0	0.087108	0.087108
Sgk3flox/flox	DEX	0-2	2.05761	0	0.384615	0	0.610557	0.490797
		2-5	2.05761	1.35747	5	3.41463	2.95743	0.803673
		5-10	5.76132	4.0724	8.46154	11.2195	7.37869	1.56716
		10-15	4.93827	8.59728	14.2308	14.1463	10.4782	2.26873
		15-20	8.64198	5.42986	10	16.5854	10.1643	2.34502
		20-25	9.46502	11.3122	13.8461	12.1951	11.7046	0.912712
		25-30	14.8148	13.1222	14.2308	16.0976	14.5663	0.619449
		30-35	12.3457	10.4072	13.8461	10.7317	11.8327	0.793791
		35-40	11.5226	11.3122	6.92308	4.87805	8.65899	1.64694
		40-45	6.58436	7.69231	4.23077	4.87805	5.84637	0.790566
		45-50	8.23045	6.78733	3.07692	2.43902	5.13343	1.40878
		50-55	6.58436	5.88235	3.07692	1.95122	4.37371	1.10729
		55-60	3.7037	4.97738	1.53846	0.487805	2.67684	1.01795
		60+	3.29218	9.04977	1.15385	0.97561	3.61785	1.88557
Sgk3 iKO	DEX	0-2	0	0.42735	0.970874	1.5544	0.738157	0.336884
		2-5	2.26415	2.99145	0.970874	5.18135	2.85196	0.881736
		5-10	10.9434	7.26496	4.36893	12.4352	8.75313	1.82097
		10-15	10.9434	9.82906	9.2233	13.4715	10.8668	0.938453
		15-20	14.717	11.5385	6.79612	15.0259	12.0194	1.91115
		20-25	11.6981	11.9658	10.1942	16.5803	12.6096	1.3798
		25-30	10.9434	14.1026	16.9903	10.8808	13.2293	1.46197
		30-35	10.9434	11.5385	15.534	8.80829	11.706	1.40415
		35-40	8.30189	7.26496	10.6796	6.21762	8.11602	0.954585
		40-45	7.54717	8.54701	10.1942	6.21762	8.12649	0.83823
		45-50	3.01887	7.69231	5.82524	2.07254	4.65224	1.28908
		50-55	3.01887	4.2735	2.91262	1.5544	2.93985	0.555659
		55-60	1.50943	1.28205	1.45631	0	1.06195	0.357298
		60+	4.15094	1.28205	3.88349	0	2.32912	1.01062
iWAT
genotype	treatment		count #1	count #2	count #3	count #4	mean	SEM
Sgk3flox/flox	PBS	0-2	18.0451	9.09091	4.06504	7.07965	26.719	3.00782
		2-5	56.7669	42.6878	26.0163	50	40.4921	6.60846
		5-10	24.0602	36.7589	49.5935	38.0531	22.2262	5.22134
		10-15	0.75188	9.09091	14.6341	4.86726	4.42218	2.96912
		15-20	0.37594	1.18577	4.47154	0	1.004	1.01825
		20-25	0	1.18577	0.813008	0	0.249847	0.298364
		25-30	0	0	0	0	0.050813	0
		30-35	0	0	0.406504	0	0.050813	0.101626
		35-40	0	0	0	0	2.39711	0
Sgk3 iKO	PBS	0-2	0.917431	11.4942	5.5794	1.18577	18.8814	2.47584
		2-5	18.8073	49.0421	39.9142	24.1107	36.792	6.98572
		5-10	35.3211	32.1839	41.2017	53.7549	27.4755	4.76192
		10-15	20.6422	6.89655	12.0172	17.7866	9.29022	3.06046
		15-20	13.7615	0.383142	0.858369	1.97629	2.91354	3.18974
		20-25	5.50459	0	0.429185	0.395257	1.35659	1.31107
		25-30	4.12844	0	0	0.395257	0.672209	1.00351
		30-35	0.458716	0	0	0.395257	0.164086	0.123939
		35-40	0.458716	0	0	0	1.25961	0.114679
Sgk3flox/flox	DEX	0-2	1.79856	3.42205	1.75439	2.64317	6.52026	0.396042
		2-5	10.0719	8.74525	14.0351	9.69163	16.7038	1.16686
		5-10	29.1367	18.2509	20.3509	23.348	20.9876	2.36542
		10-15	23.3813	17.1103	14.7368	21.5859	16.7616	1.98877
		15-20	14.3885	12.5475	12.2807	18.0617	12.7708	1.33245
		20-25	9.35252	12.1673	15.4386	7.92952	9.44314	1.65853
		25-30	5.03597	12.1673	5.96491	7.48899	6.37027	1.58387
		30-35	3.23741	4.94297	7.7193	4.40529	3.70719	0.950219
		35-40	0.359712	2.6616	2.80702	3.52423	2.17398	0.685897
		40-45	1.07914	3.80228	3.15789	0	1.5329	0.88678
		45-50	0.359712	2.28137	0.701754	0.881057	1.04074	0.422536
		50-55	1.43885	1.52091	0.701754	0.440529	0.556615	0.268219
		55-60	0	0	0.350877	0	0.136352	0.0877192
		60+	0.359712	0.380228	0	0	1.18769	0.106883
Sgk3 iKO	DEX	0-2	2.69231	4.78873	0.843882	0.436681	7.35846	0.995485
		2-5	10	17.1831	6.32911	16.5939	18.3596	2.63025
		5-10	15	32.1127	16.0338	33.6245	22.9201	5.02293
		10-15	22.6923	18.5916	15.6118	29.6943	17.4308	3.04974
		15-20	15	12.1127	13.0802	12.6638	11.0192	0.627387
		20-25	9.23077	7.32394	13.5021	5.24017	7.56713	1.75936
		25-30	10	4.22535	9.70464	1.31004	5.24791	2.13083
		30-35	5.76923	2.53521	8.43882	0	3.3012	1.84483
		35-40	3.46154	1.12676	4.64135	0.436681	2.27856	0.984258
		40-45	3.07692	0	5.48523	0	1.73259	1.33003
		45-50	1.92308	0	3.37553	0	0.921373	0.820244
		50-55	0.384615	0	1.68776	0	0.259047	0.40029
		55-60	0	0	0	0	0.254382	0
		60+	0.769231	0	1.26582	0	0.508763	0.310733
BAT
genotype	treatment	count #1	count #2	count #3	count #4	mean	SEM
Sgk3flox/flox	PBS	446.012	539.58	428.667	514.4	482.165	26.6218
Sgk3 iKO	PBS	433.483	451.228	397.732	350.727	408.293	22.1798
Sgk3flox/flox	DEX	1224.76	1483.85	1512.94	1543.2	1441.19	73.1528
Sgk3 iKO	DEX	1118.26	1169.09	1244.52	1307.8	1209.92	41.6796
Figure S3I Body weight of HFD-fed Sgk3flox/flox and Sgk3 iKO male mice over 10 weeks.
genotype	count #1	count #2	count #3	count #4	count #5	count #6	count #7	count #8	count #9	mean	SEM
Sgk3flox/flox	57.2	55.8	50.7	50.8	50.5	47.9	43.2	47.4		50.44	1.597
Sgk3 iKO	44.4	45.4	45.7	48.2	48.2	33.4	33.4	46.4	48.6	43.74	2.012
Figure S3J Fat mass of HFD-fed Sgk3flox/flox and Sgk3 iKO male mice over 10 weeks.
genotype	count #1	count #2	count #3	count #4	count #5	count #6	count #7	count #8	count #9	mean	SEM
Sgk3flox/flox	26.77	25.68	22.62	22.65	20.89	21.13	17.49	18.86		22.01	1.112
Sgk3 iKO	19.77	17.77	19.36	19.8	21.13	20.33	19.83	11.85	11.79	17.96	1.197
Figure S3K Lean mass of HFD-fed Sgk3flox/flox and Sgk3 iKO male mice over 10 weeks.
genotype	count #1	count #2	count #3	count #4	count #5	count #6	count #7	count #8	count #9	mean	SEM
Sgk3flox/flox	29	28.05	26.44	27.5	28.06	25.73	25.15	26.23		27.02	0.4708
Sgk3 iKO	25.84	26.36	25.8	26	26.29	27.16	26.56	21.27	21.34	25.18	0.7451
Figure S3L pgWAT weight of HFD-fed Sgk3flox/flox and Sgk3 iKO male mice over 10 weeks.
genotype	count #1	count #2	count #3	count #4	count #5	count #6	count #7	count #8	count #9	mean	SEM
Sgk3flox/flox	4.392	2.9332	4.5943	3.2757	3.1058	3.2927	2.8207	3.7162		3.516	0.2341
Sgk3 iKO	3.1247	2.4024	2.6307	3.6966	3.2301	3.4212	2.5369	2.4048	2.0367	2.832	0.1851
Figure S3M iWAT weight of HFD-fed Sgk3flox/flox and Sgk3 iKO male mice over 10 weeks.
genotype	count #1	count #2	count #3	count #4	count #5	count #6	count #7	count #8	count #9	mean	SEM
Sgk3flox/flox	4.0142	3.7521	3.7942	3.6256	2.6374	3.3822	2.3596	2.8924		3.307	0.2138
Sgk3 iKO	2.686	2.4717	3.1194	3.271	3.1062	3.2537	2.7684	1.7038	1.7323	2.679	0.2026

[truncated: 7 more sheets: Figure S4, Figure S5, Figure S6, Figure S8, Figure S9, Figure S10, Figure S11]
